# Supplementary material for: A new metabolic model of Drosophila melanogaster and the integrative analysis of Parkinson’s disease
Source: Life Sci Alliance. 2023 May 26;6(8):e202201695. doi: 10.26508/lsa.202201695 (PMC10215973; doi:10.26508/lsa.202201695)
Supplement: Supplementary file 1 [file LSA-2022-01695_TableS1.xlsx]

## Sheet: 1. Drosophila Orthologs
	Table S1 | Orthology-based gene mapping between human and Drosophila melanogaster. Only matches filtered according to maximum DIOPT scores are represented and various Drosophila genes are labeled as 'deleted' due to their human orthologs matched with > 9 Drosophila genes.
	Human Genes	Orthologous Drosophila Genes	DIOPT Scores
	ENSG00000100997	FBgn0034419	12
	ENSG00000175445	FBgn0039476; FBgn0039474	3;3
	ENSG00000163686	FBgn0020545	3
	ENSG00000142798	FBgn0284408	11
	ENSG00000115884	FBgn0010415	6
	ENSG00000079435	FBgn0034491	14
	ENSG00000134780	FBgn0261244	13
	ENSG00000166035	FBgn0034166_deleted	5
	ENSG00000170835	FBgn0001987_deleted; FBgn0083963_deleted	4;4
	ENSG00000177666	FBgn0036449	12
	ENSG00000203837	FBgn0029831_deleted	7
	ENSG00000182333	FBgn0051871_deleted	13
	ENSG00000100344	FBgn0036449	11
	ENSG00000101670	FBgn0039475	3
	ENSG00000187021	FBgn0029831_deleted	9
	ENSG00000164535	FBgn0261244	5
	ENSG00000175535	FBgn0029831_deleted	11
	ENSG00000015520	FBgn0024320	7
	ENSG00000073060	FBgn0010435_deleted; FBgn0015924_deleted	8;8
	ENSG00000139914	FBgn0035586	5
	ENSG00000166819	FBgn0030608	7
	ENSG00000168000	FBgn0040336	12
	ENSG00000197296	FBgn0035586	11
	ENSG00000176194	FBgn0024732; FBgn0028407	7;7
	ENSG00000105355	FBgn0030608; FBgn0039114	7;7
	ENSG00000147872	FBgn0030608	10
	ENSG00000170323	FBgn0037913	10
	ENSG00000165059	FBgn0000273	9
	ENSG00000142875	FBgn0000273	13
	ENSG00000186298	FBgn0004103_deleted	14
	ENSG00000172531	FBgn0004103_deleted	13
	ENSG00000072062	FBgn0000273	13
	ENSG00000213639	FBgn0000711_deleted	13
	ENSG00000131069	FBgn0012034	14
	ENSG00000111058	FBgn0039184	15
	ENSG00000154930	FBgn0012034	6
	ENSG00000121769	FBgn0037913	11
	ENSG00000164434	FBgn0037913	11
	ENSG00000205186	FBgn0037913	9
	ENSG00000113396	FBgn0034999; FBgn0265187	6;6
	ENSG00000135218	FBgn0035815_deleted	7
	ENSG00000164687	FBgn0037913	8
	ENSG00000167114	FBgn0265187	14
	ENSG00000143554	FBgn0034999; FBgn0265187	5;5
	ENSG00000197416	FBgn0037913	9
	ENSG00000130304	FBgn0265187	13
	ENSG00000163586	FBgn0037913	3
	ENSG00000170231	FBgn0037913	3
	ENSG00000205560	FBgn0261862	12
	ENSG00000110090	FBgn0261862	13
	ENSG00000169169	FBgn0261862	11
	ENSG00000178537	FBgn0019830	14
	ENSG00000095321	FBgn0037440	11
	ENSG00000157184	FBgn0035383	14
	ENSG00000005469	FBgn0039543	14
	ENSG00000164398	FBgn0036821	12
	ENSG00000151726	FBgn0036821	12
	ENSG00000123983	FBgn0263120	14
	ENSG00000130377	FBgn0027348	14
	ENSG00000068366	FBgn0263120	13
	ENSG00000140284	FBgn0265187	6
	ENSG00000103740	FBgn0027348	12
	ENSG00000197142	FBgn0036821	14
	ENSG00000104267	FBgn0027844	10
	ENSG00000164879	FBgn0027844_deleted	8
	ENSG00000167434	FBgn0039838_deleted	7
	ENSG00000185015	FBgn0027844_deleted	10
	ENSG00000107159	FBgn0039486_deleted	6
	ENSG00000166747	FBgn0030089	13
	ENSG00000074410	FBgn0037788_deleted; FBgn0039486_deleted	5;5
	ENSG00000174990	FBgn0027844_deleted	8
	ENSG00000118298	FBgn0037788_deleted	5
	ENSG00000168748	FBgn0027844	10
	ENSG00000178538	FBgn0034554; FBgn0034560; FBgn0033542	3;3;3
	ENSG00000165029	FBgn0036747; FBgn0031170; FBgn0028539; FBgn0034493; FBgn0083956	4;4;4;4;4
	ENSG00000133742	FBgn0027844_deleted	8
	ENSG00000169239	FBgn0027844_deleted	9
	ENSG00000131686	FBgn0038956_deleted; FBgn0039235_deleted; FBgn0039486_deleted	6;6;6
	ENSG00000159593	FBgn0261112	15
	ENSG00000165269	FBgn0034884	4
	ENSG00000165272	FBgn0034884	6
	ENSG00000115159	FBgn0022160	13
	ENSG00000248144	FBgn0011768	4
	ENSG00000196344	FBgn0011768	5
	ENSG00000085662	FBgn0086254	13
	ENSG00000187758	FBgn0011768	7
	ENSG00000197894	FBgn0011768	13
	ENSG00000198099	FBgn0011768	6
	ENSG00000172955	FBgn0011768	6
	ENSG00000198074	FBgn0086254	13
	ENSG00000196616	FBgn0011768	7
	ENSG00000117448	FBgn0033101; FBgn0035476	6;6
	ENSG00000168237	FBgn0031428	15
	ENSG00000188784	FBgn0039655	5
	ENSG00000123739	FBgn0036545	13
	ENSG00000170890	FBgn0039655	9
	ENSG00000100078	FBgn0030013	8
	ENSG00000069764	FBgn0039655	8
	ENSG00000127472	FBgn0039655	5
	ENSG00000163803	FBgn0036939; FBgn0031735	10;10
	ENSG00000138308	FBgn0036545	10
	ENSG00000158786	FBgn0039655	4
	ENSG00000188257	FBgn0039655	5
	ENSG00000243708	FBgn0036366	3
	ENSG00000117215	FBgn0039655	5
	ENSG00000187980	FBgn0039655	4
	ENSG00000184381	FBgn0036053	14
	ENSG00000134255	FBgn0033844	13
	ENSG00000111666	FBgn0033844	11
	ENSG00000005471	FBgn0004513	11
	ENSG00000167588	FBgn0001128	14
	ENSG00000152642	FBgn0001128	12
	ENSG00000186281	FBgn0027579	9
	ENSG00000158669	FBgn0034971	13
	ENSG00000138678	FBgn0034971	11
	ENSG00000119927	FBgn0027579	15
	ENSG00000011198	FBgn0033226	12
	ENSG00000143797	FBgn0033476	15
	ENSG00000160216	FBgn0036623	15
	ENSG00000155189	FBgn0036623; FBgn0036622	3;3
	ENSG00000204310	FBgn0030421	13
	ENSG00000172954	FBgn0036622	4
	ENSG00000169692	FBgn0030421	12
	ENSG00000172197	FBgn0033476	13
	ENSG00000026652	FBgn0036623; FBgn0036622	13;13
	ENSG00000163624	FBgn0010350	13
	ENSG00000101290	FBgn0010350	12
	ENSG00000087157	FBgn0038649	14
	ENSG00000088766	FBgn0039360	14
	ENSG00000147535	FBgn0037341	15
	ENSG00000141934	FBgn0037166; FBgn0041087	11;11
	ENSG00000067113	FBgn0016078	14
	ENSG00000162407	FBgn0041087; FBgn0016078	12;12
	ENSG00000117600	FBgn0037165; FBgn0037163	4;4
	ENSG00000101577	FBgn0263593	12
	ENSG00000134324	FBgn0263593	12
	ENSG00000203805	FBgn0037341	13
	ENSG00000105520	FBgn0037165; FBgn0037163	4;4
	ENSG00000129951	FBgn0037165; FBgn0037163	4;4
	ENSG00000132793	FBgn0263593	13
	ENSG00000102780	FBgn0085413	14
	ENSG00000145214	FBgn0051140	14
	ENSG00000077044	FBgn0085413	13
	ENSG00000153933	FBgn0020930	13
	ENSG00000149091	FBgn0261549	14
	ENSG00000157680	FBgn0261549	12
	ENSG00000058866	FBgn0085390	10
	ENSG00000136267	FBgn0085390	13
	ENSG00000065357	FBgn0085390	9
	ENSG00000124003	FBgn0033214; FBgn0033215; FBgn0033216	10;10;10
	ENSG00000166391	FBgn0033215	15
	ENSG00000185000	FBgn0004797	13
	ENSG00000062282	FBgn0033214; FBgn0033215; FBgn0033216	11;11;11
	ENSG00000106384	FBgn0033214; FBgn0033215; FBgn0033216	9;9;9
	ENSG00000103502	FBgn0030670	15
	ENSG00000138018	FBgn0053116	14
	ENSG00000241878	FBgn0026576	12
	ENSG00000174915	FBgn0287585	3
	ENSG00000156471	FBgn0287585	15
	ENSG00000166428	FBgn0032923	10
	ENSG00000129219	FBgn0286511	13
	ENSG00000179598	FBgn0261266	12
	ENSG00000105223	FBgn0032923	15
	ENSG00000075651	FBgn0286511	12
	ENSG00000087253	FBgn0052699	12
	ENSG00000153395	FBgn0052699	14
	ENSG00000176454	FBgn0052699	7
	ENSG00000111684	FBgn0026630	14
	ENSG00000011009	FBgn0042138	12
	ENSG00000032444	FBgn0003656	12
	ENSG00000166183	FBgn0029689; FBgn0037759	13;13
	ENSG00000105198	FBgn0031289; FBgn0031213; FBgn0031214	3;3;3
	ENSG00000130653	FBgn0003656	13
	ENSG00000105205	FBgn0031289; FBgn0031213; FBgn0031214	3;3;3
	ENSG00000103066	FBgn0042175	15
	ENSG00000120992	FBgn0042138	13
	ENSG00000213398	FBgn0042175; FBgn0051683	11;11
	ENSG00000125772	FBgn0031566	15
	ENSG00000110721	FBgn0032955	13
	ENSG00000100288	FBgn0032955	14
	ENSG00000102230	FBgn0035231	13
	ENSG00000161217	FBgn0041342; FBgn0035231	14;14
	ENSG00000070748	FBgn0000303	14
	ENSG00000114200	FBgn0000024_deleted	10
	ENSG00000087085	FBgn0000024_deleted	9
	ENSG00000139163	FBgn0000536	14
	ENSG00000143845	FBgn0000536	11
	ENSG00000173868	FBgn0031048	12
	ENSG00000185813	FBgn0032482	14
	ENSG00000149782	FBgn0004611	12
	ENSG00000240891	FBgn0032845	14
	ENSG00000197943	FBgn0003416	10
	ENSG00000101333	FBgn0262738	14
	ENSG00000187091	FBgn0004611	3
	ENSG00000124181	FBgn0003416	13
	ENSG00000182621	FBgn0004611	13
	ENSG00000137841	FBgn0004611	10
	ENSG00000006530	FBgn0260750	14
	ENSG00000064763	FBgn0034145_deleted	11
	ENSG00000197601	FBgn0034145_deleted	10
	ENSG00000116906	FBgn0040212	14
	ENSG00000221988	FBgn0032358	13
	ENSG00000131238	FBgn0030057	14
	ENSG00000138413	FBgn0001248	14
	ENSG00000182054	FBgn0001248	5
	ENSG00000100644	FBgn0266411	9
	ENSG00000168350	FBgn0001941	15
	ENSG00000167769	FBgn0045064	5
	ENSG00000188611	FBgn0039774	9
	ENSG00000177076	FBgn0045064	14
	ENSG00000078124	FBgn0045064	4
	ENSG00000087299	FBgn0032729	14
	ENSG00000092621	FBgn0032350	14
	ENSG00000124164	FBgn0029687	13
	ENSG00000133275	FBgn0250823	14
	ENSG00000163590	FBgn0027515	14
	ENSG00000184304	FBgn0038603	13
	ENSG00000101558	FBgn0029687	12
	ENSG00000113163	FBgn0027569	14
	ENSG00000198964	FBgn0052380	3
	ENSG00000164023	FBgn0052380	3
	ENSG00000119537	FBgn0039304	15
	ENSG00000105516	FBgn0016694	8
	ENSG00000176170	FBgn0052484	13
	ENSG00000063176	FBgn0030300	12
	ENSG00000166224	FBgn0010591	15
	ENSG00000172292	FBgn0040918	13
	ENSG00000154227	FBgn0040918	6
	ENSG00000143418	FBgn0040918	9
	ENSG00000139624	FBgn0040918	13
	ENSG00000090661	FBgn0040918	7
	ENSG00000143753	FBgn0001941	13
	ENSG00000100422	FBgn0037315	14
	ENSG00000148154	FBgn0067102	15
	ENSG00000070610	FBgn0028916	15
	ENSG00000177628	FBgn0051148; FBgn0051414	14;14
	ENSG00000249948	FBgn0036659	7
	ENSG00000163521	FBgn0260746	15
	ENSG00000115850	FBgn0036659	8
	ENSG00000170266	FBgn0260746	12
	ENSG00000139433	FBgn0030641	12
	ENSG00000228727	FBgn0035057	3
	ENSG00000100299	FBgn0052191	3
	ENSG00000157399	FBgn0052191; FBgn0040271; FBgn0260475; FBgn0033836	3;3;3;3
	ENSG00000166311	FBgn0034997	15
	ENSG00000136699	FBgn0037958	15
	ENSG00000135587	FBgn0035421	15
	ENSG00000128274	FBgn0031491	14
	ENSG00000102393	FBgn0034117	12
	ENSG00000049860	FBgn0041630	9
	ENSG00000169660	FBgn0028499	14
	ENSG00000213614	FBgn0041630	8
	ENSG00000169255	FBgn0000221; FBgn0031986; FBgn0053145; FBgn0050037; FBgn0050036	6;6;6;6;6
	ENSG00000198951	FBgn0032192	13
	ENSG00000235863	FBgn0031986; FBgn0031988	4;4
	ENSG00000117069	FBgn0035050	3
	ENSG00000160408	FBgn0035050	3
	ENSG00000176597	FBgn0000221	7
	ENSG00000183778	FBgn0031986	7
	ENSG00000162630	FBgn0053145	8
	ENSG00000172318	FBgn0000221; FBgn0053145; FBgn0050037; FBgn0050036	8;8;8;8
	ENSG00000156413	FBgn0036485	9
	ENSG00000130383	FBgn0036485	11
	ENSG00000171124	FBgn0036485	12
	ENSG00000086062	FBgn0027538	10
	ENSG00000117411	FBgn0027538	12
	ENSG00000121578	FBgn0027538	9
	ENSG00000158850	FBgn0027538	11
	ENSG00000180549	FBgn0036485	10
	ENSG00000172461	FBgn0036485	12
	ENSG00000196371	FBgn0036485	11
	ENSG00000174684	FBgn0041706	10
	ENSG00000176383	FBgn0000221	6
	ENSG00000179913	FBgn0000221	9
	ENSG00000170340	FBgn0000221	6
	ENSG00000117620	FBgn0024994	7
	ENSG00000130958	FBgn0042641	9
	ENSG00000205060	FBgn0029849	14
	ENSG00000174607	FBgn0050438_deleted	10
	ENSG00000162365	FBgn0011576_deleted; FBgn0015036_deleted; FBgn0005670_deleted; FBgn0035344_deleted; FBgn0030615_deleted; FBgn0031925_deleted; FBgn0015035_deleted; FBgn0015037_deleted; FBgn0014469_deleted; FBgn0015034_deleted; FBgn0033292_deleted	4;4;4;4;4;4;4;4;4;4;4
	ENSG00000187048	FBgn0030615_deleted	4
	ENSG00000143819	FBgn0034405	15
	ENSG00000233276	FBgn0034415	3
	ENSG00000164294	FBgn0035438	6
	ENSG00000117592	FBgn0031479	14
	ENSG00000116157	FBgn0035438	5
	ENSG00000224586	FBgn0034415	3
	ENSG00000167468	FBgn0035438	9
	ENSG00000171903	FBgn0011576_deleted; FBgn0023541_deleted; FBgn0005670_deleted; FBgn0035344_deleted; FBgn0030615_deleted; FBgn0031693_deleted; FBgn0031694_deleted; FBgn0031695_deleted; FBgn0031925_deleted; FBgn0015035_deleted; FBgn0015032_deleted; FBgn0033395_deleted; FBgn0015037_deleted; FBgn0033397_deleted; FBgn0014469_deleted; FBgn0015034_deleted; FBgn0033292_deleted	4;4;4;4;4;4;4;4;4;4;4;4;4;4;4;4;4
	ENSG00000186526	FBgn0035344_deleted	5
	ENSG00000171954	FBgn0011576_deleted; FBgn0023541_deleted; FBgn0005670_deleted; FBgn0035344_deleted; FBgn0030615_deleted; FBgn0031693_deleted; FBgn0031694_deleted; FBgn0031695_deleted; FBgn0031925_deleted; FBgn0015035_deleted; FBgn0015032_deleted; FBgn0033395_deleted; FBgn0015037_deleted; FBgn0033397_deleted; FBgn0014469_deleted; FBgn0015034_deleted; FBgn0033292_deleted	4;4;4;4;4;4;4;4;4;4;4;4;4;4;4;4;4
	ENSG00000186529	FBgn0031925_deleted; FBgn0033395_deleted	5;5
	ENSG00000186115	FBgn0011576_deleted; FBgn0035344_deleted; FBgn0033395_deleted	5;5;5
	ENSG00000157326	FBgn0035588	15
	ENSG00000073756	FBgn0038469	3
	ENSG00000095303	FBgn0038469	4
	ENSG00000133433	FBgn0031117_deleted	7
	ENSG00000168765	FBgn0010226	5
	ENSG00000163106	FBgn0010226	11
	ENSG00000148834	FBgn0035904; FBgn0086348	14;14
	ENSG00000148344	FBgn0053177; FBgn0053178; FBgn0025814	7;7;7
	ENSG00000134202	FBgn0010226	3
	ENSG00000213366	FBgn0010226	3
	ENSG00000065621	FBgn0035904; FBgn0035906; FBgn0086348	12;12;12
	ENSG00000099984	FBgn0031117_deleted	11
	ENSG00000084207	FBgn0010226	3
	ENSG00000008394	FBgn0025814	12
	ENSG00000174156	FBgn0010226	3
	ENSG00000134184	FBgn0010226	4
	ENSG00000134201	FBgn0010226	3
	ENSG00000100577	FBgn0037696	14
	ENSG00000072506	FBgn0021765	15
	ENSG00000176715	FBgn0029945	14
	ENSG00000138029	FBgn0025352	14
	ENSG00000133835	FBgn0030731	15
	ENSG00000157426	FBgn0027780	15
	ENSG00000161533	FBgn0027572	12
	ENSG00000127884	FBgn0033879	15
	ENSG00000167107	FBgn0031703	15
	ENSG00000242110	FBgn0032881	13
	ENSG00000084754	FBgn0028479	15
	ENSG00000087008	FBgn0031813	14
	ENSG00000167315	FBgn0040064	15
	ENSG00000205678	FBgn0035471	8
	ENSG00000149084	FBgn0029975	14
	ENSG00000117480	FBgn0037547	6
	ENSG00000111144	FBgn0032721	15
	ENSG00000103222	FBgn0032456_deleted	11
	ENSG00000100031	FBgn0030932	14
	ENSG00000099998	FBgn0025837	8
	ENSG00000197421	FBgn0030932; FBgn0025837	4;4
	ENSG00000131067	FBgn0030361; FBgn0030796; FBgn0030932; FBgn0025837	4;4;4;4
	ENSG00000141096	FBgn0039420; FBgn0266100	9;9
	ENSG00000015413	FBgn0039420	14
	ENSG00000167261	FBgn0039420	9
	ENSG00000164120	FBgn0011693	14
	ENSG00000099377	FBgn0036698	8
	ENSG00000121039	FBgn0031630	9
	ENSG00000170786	FBgn0032910	10
	ENSG00000100867	FBgn0035588	11
	ENSG00000204228	FBgn0029648	15
	ENSG00000176387	FBgn0262112	5
	ENSG00000139988	FBgn0033203; FBgn0033204	10;10
	ENSG00000198610	FBgn0033101; FBgn0086254	5;5
	ENSG00000186153	FBgn0031972	14
	ENSG00000160439	FBgn0050491	10
	ENSG00000187134	FBgn0033101; FBgn0086254	5;5
	ENSG00000159692	FBgn0020496	12
	ENSG00000184860	FBgn0036698	4
	ENSG00000087076	FBgn0040349; FBgn0037354; FBgn0051548; FBgn0051546	5;5;5;5
	ENSG00000170426	FBgn0033679	8
	ENSG00000227471	FBgn0086254	10
	ENSG00000145439	FBgn0029648	5
	ENSG00000240857	FBgn0029866	5
	ENSG00000183921	FBgn0036698	3
	ENSG00000198189	FBgn0031630; FBgn0032910	7;7
	ENSG00000147576	FBgn0017482	15
	ENSG00000186377	FBgn0005670_deleted	5
	ENSG00000198077	FBgn0010383	5
	ENSG00000138109	FBgn0010383	7
	ENSG00000134716	FBgn0010383	9
	ENSG00000138115	FBgn0010383	7
	ENSG00000100197	FBgn0010383	7
	ENSG00000186204	FBgn0015032_deleted	5
	ENSG00000197408	FBgn0010383	7
	ENSG00000142973	FBgn0011576_deleted; FBgn0023541_deleted; FBgn0005670_deleted; FBgn0035344_deleted; FBgn0030615_deleted; FBgn0031693_deleted; FBgn0031694_deleted; FBgn0031695_deleted; FBgn0031925_deleted; FBgn0015035_deleted; FBgn0015032_deleted; FBgn0033395_deleted; FBgn0015037_deleted; FBgn0033397_deleted; FBgn0014469_deleted; FBgn0015034_deleted; FBgn0033292_deleted	4;4;4;4;4;4;4;4;4;4;4;4;4;4;4;4;4
	ENSG00000167600	FBgn0010383	4
	ENSG00000137869	FBgn0031693_deleted	5
	ENSG00000197838	FBgn0010383	6
	ENSG00000106258	FBgn0015040_deleted; FBgn0038037_deleted; FBgn0015038_deleted	8;8;8
	ENSG00000186160	FBgn0005670_deleted	5
	ENSG00000255974	FBgn0010383	6
	ENSG00000021461	FBgn0038037_deleted	8
	ENSG00000155016	FBgn0010383	9
	ENSG00000130649	FBgn0010383	4
	ENSG00000108242	FBgn0010383	6
	ENSG00000197446	FBgn0010383	4
	ENSG00000160868	FBgn0038037_deleted	9
	ENSG00000113790	FBgn0028479	3
	ENSG00000167306	FBgn0261397	11
	ENSG00000167969	FBgn0032160	13
	ENSG00000198721	FBgn0035169	8
	ENSG00000110958	FBgn0037728	14
	ENSG00000148334	FBgn0004465	14
	ENSG00000059377	FBgn0015040_deleted	7
	ENSG00000163684	FBgn0085346	8
	ENSG00000196139	FBgn0086254	5
	ENSG00000120437	FBgn0035203	14
	ENSG00000134240	FBgn0010611	12
	ENSG00000112972	FBgn0010611	15
	ENSG00000113161	FBgn0263782	13
	ENSG00000110921	FBgn0061359	10
	ENSG00000163344	FBgn0032811	14
	ENSG00000167508	FBgn0030683	14
	ENSG00000148377	FBgn0038876	11
	ENSG00000067064	FBgn0038876	12
	ENSG00000143815	FBgn0034657	13
	ENSG00000149809	FBgn0034657	10
	ENSG00000052802	FBgn0030509	3
	ENSG00000170271	FBgn0030485	15
	ENSG00000147383	FBgn0036698	3
	ENSG00000183305	FBgn0037481	8
	ENSG00000172893	FBgn0034657	5
	ENSG00000135929	FBgn0033524_deleted	6
	ENSG00000146151	FBgn0031877	13
	ENSG00000117305	FBgn0031877	14
	ENSG00000122787	FBgn0086254	8
	ENSG00000151632	FBgn0086254	5
	ENSG00000083807	FBgn0265187	5
	ENSG00000116171	FBgn0015808	14
	ENSG00000130821	FBgn0011603_deleted; FBgn0039915_deleted	4;4
	ENSG00000101986	FBgn0039890	12
	ENSG00000067840	FBgn0024728	11
	ENSG00000184343	FBgn0286813	12
	ENSG00000180879	FBgn0021795	14
	ENSG00000067829	FBgn0039358	14
	ENSG00000185825	FBgn0035165	14
	ENSG00000198753	FBgn0025740	8
	ENSG00000198910	FBgn0264975	10
	ENSG00000130822	FBgn0016126	10
	ENSG00000130829	FBgn0036844	10
	ENSG00000168306	FBgn0034629	9
	ENSG00000105398	FBgn0037665	8
	ENSG00000203859	FBgn0036698	10
	ENSG00000203857	FBgn0036698	10
	ENSG00000108846	FBgn0032456_deleted	14
	ENSG00000073734	FBgn0010241	10
	ENSG00000023839	FBgn0032456_deleted	7
	ENSG00000100652	FBgn0030638	7
	ENSG00000125255	FBgn0030756	11
	ENSG00000125257	FBgn0038740_deleted	14
	ENSG00000163959	FBgn0036834	6
	ENSG00000021488	FBgn0030574	14
	ENSG00000111700	FBgn0034716; FBgn0034715; FBgn0050277; FBgn0036732	4;4;4;4
	ENSG00000084453	FBgn0034716; FBgn0036732	6;6
	ENSG00000101187	FBgn0051634	15
	ENSG00000134538	FBgn0034716; FBgn0034715; FBgn0050277; FBgn0036732	4;4;4;4
	ENSG00000160179	FBgn0020762_deleted; FBgn0032167_deleted	10;10
	ENSG00000138075	FBgn0039244	13
	ENSG00000143921	FBgn0003996_deleted; FBgn0051121_deleted	4;4
	ENSG00000145217	FBgn0036770	7
	ENSG00000141458	FBgn0024320	14
	ENSG00000115677	FBgn0027835	15
	ENSG00000088002	FBgn0034887; FBgn0037665; FBgn0033887	7;7;7
	ENSG00000119723	FBgn0031713	14
	ENSG00000145476	FBgn0015032_deleted	13
	ENSG00000140459	FBgn0036806; FBgn0033524	3;3
	ENSG00000197580	FBgn0002937	10
	ENSG00000109193	FBgn0034887	8
	ENSG00000130948	FBgn0032615	6
	ENSG00000025423	FBgn0033679	7
	ENSG00000086696	FBgn0033679; FBgn0262112	4;4
	ENSG00000128039	FBgn0032014	14
	ENSG00000005381	FBgn0011828	5
	ENSG00000167419	FBgn0011828	4
	ENSG00000115705	FBgn0011828	5
	ENSG00000121053	FBgn0011828	5
	ENSG00000019186	FBgn0036806_deleted; FBgn0033524_deleted	8;8
	ENSG00000169710	FBgn0042627; FBgn0283427	14;14
	ENSG00000100294	FBgn0036691	15
	ENSG00000151093	FBgn0037356	13
	ENSG00000116353	FBgn0033883	15
	ENSG00000012660	FBgn0036128_deleted	6
	ENSG00000170522	FBgn0260960	15
	ENSG00000197977	FBgn0036128_deleted; FBgn0052072_deleted	7;7
	ENSG00000164181	FBgn0037534_deleted	15
	ENSG00000118402	FBgn0036128_deleted	11
	ENSG00000066322	FBgn0051522_deleted	12
	ENSG00000119915	FBgn0260960	9
	ENSG00000188921	FBgn0032524	6
	ENSG00000146066	FBgn0030743	12
	ENSG00000074696	FBgn0032524	14
	ENSG00000165996	FBgn0032394	13
	ENSG00000206527	FBgn0032394	14
	ENSG00000099797	FBgn0035471	13
	ENSG00000099194	FBgn0043043	13
	ENSG00000145284	FBgn0086687	14
	ENSG00000134824	FBgn0032603; FBgn0000406	3;3
	ENSG00000221968	FBgn0032603; FBgn0000406	3;3
	ENSG00000149485	FBgn0032603; FBgn0000406	3;3
	ENSG00000145626	FBgn0026754_deleted	6
	ENSG00000168671	FBgn0026754_deleted	7
	ENSG00000244474	FBgn0040251_deleted; FBgn0040256_deleted; FBgn0038886_deleted	6;6;6
	ENSG00000135220	FBgn0026314_deleted; FBgn0040253_deleted; FBgn0051002_deleted	10;10;10
	ENSG00000241635	FBgn0034605_deleted; FBgn0040253_deleted; FBgn0040251_deleted; FBgn0038886_deleted	8;8;8;8
	ENSG00000242366	FBgn0040251_deleted; FBgn0040256_deleted; FBgn0038886_deleted	6;6;6
	ENSG00000197888	FBgn0026314_deleted; FBgn0040255_deleted; FBgn0038886_deleted	9;9;9
	ENSG00000109181	FBgn0038886_deleted	10
	ENSG00000167165	FBgn0038886_deleted	7
	ENSG00000171234	FBgn0040253_deleted	9
	ENSG00000241119	FBgn0040251_deleted; FBgn0040256_deleted; FBgn0038886_deleted	6;6;6
	ENSG00000196620	FBgn0026314_deleted	10
	ENSG00000156096	FBgn0027073_deleted; FBgn0040253_deleted	9;9
	ENSG00000135226	FBgn0026314_deleted; FBgn0040255_deleted; FBgn0040251_deleted; FBgn0040256_deleted; FBgn0038886_deleted	8;8;8;8;8
	ENSG00000244122	FBgn0040251_deleted; FBgn0040256_deleted; FBgn0038886_deleted	6;6;6
	ENSG00000213759	FBgn0027073_deleted; FBgn0038886_deleted	9;9
	ENSG00000243135	FBgn0040251_deleted; FBgn0038886_deleted	8;8
	ENSG00000242515	FBgn0040251_deleted; FBgn0040256_deleted; FBgn0038886_deleted	6;6;6
	ENSG00000240224	FBgn0040251_deleted; FBgn0040256_deleted; FBgn0038886_deleted	6;6;6
	ENSG00000133475	FBgn0030932	13
	ENSG00000100121	FBgn0030932	7
	ENSG00000105254	FBgn0034451	13
	ENSG00000197375	FBgn0019952_deleted; FBgn0033778_deleted; FBgn0086365_deleted	7;7;7
	ENSG00000197119	FBgn0032219	14
	ENSG00000149742	FBgn0035645_deleted; FBgn0035647_deleted; FBgn0037140_deleted; FBgn0037144_deleted; FBgn0038260_deleted; FBgn0038261_deleted; FBgn0038262_deleted; FBgn0038715_deleted; FBgn0038716_deleted; FBgn0038718_deleted; FBgn0038719_deleted; FBgn0038720_deleted; FBgn0038753_deleted; FBgn0038752_deleted; FBgn0038750_deleted; FBgn0019952_deleted; FBgn0039178_deleted; FBgn0033778_deleted; FBgn0033809_deleted; …	4;4;4;4;4;4;4;4;4;4;4;4;4;4;4;4;4;4;4;4;4;4;4
	ENSG00000197208	FBgn0019952_deleted	8
	ENSG00000175003	FBgn0037140_deleted; FBgn0037144_deleted; FBgn0038753_deleted; FBgn0038752_deleted; FBgn0038750_deleted; FBgn0019952_deleted; FBgn0039178_deleted; FBgn0033809_deleted; FBgn0086365_deleted; FBgn0264907_deleted	5;5;5;5;5;5;5;5;5;5
	ENSG00000155380	FBgn0023549_deleted	7
	ENSG00000177646	FBgn0034432	5
	ENSG00000117054	FBgn0035811	14
	ENSG00000122971	FBgn0038742	15
	ENSG00000196177	FBgn0036824	14
	ENSG00000072778	FBgn0034432	15
	ENSG00000175198	FBgn0039877	5
	ENSG00000104823	FBgn0031092	15
	ENSG00000100372	FBgn0052250	13
	ENSG00000107798	FBgn0023495_deleted	13
	ENSG00000167780	FBgn0037612	11
	ENSG00000057252	FBgn0037612	15
	ENSG00000149124	FBgn0032670	6
	ENSG00000166840	FBgn0031974; FBgn0032670	5;5
	ENSG00000156689	FBgn0031974; FBgn0032670	5;5
	ENSG00000105552	FBgn0030482	14
	ENSG00000060982	FBgn0030482	14
	ENSG00000248098	FBgn0037709	13
	ENSG00000083123	FBgn0039993	14
	ENSG00000198130	FBgn0038326	13
	ENSG00000106049	FBgn0034390	14
	ENSG00000119711	FBgn0023537	13
	ENSG00000128928	FBgn0035911	15
	ENSG00000131844	FBgn0042083	14
	ENSG00000078070	FBgn0039877	15
	ENSG00000148090	FBgn0033761	13
	ENSG00000198754	FBgn0035298	13
	ENSG00000083720	FBgn0035298	15
	ENSG00000138356	FBgn0003308	7
	ENSG00000113492	FBgn0037186	15
	ENSG00000183044	FBgn0036927	15
	ENSG00000182890	FBgn0001098	13
	ENSG00000148672	FBgn0001098	15
	ENSG00000159423	FBgn0037138	13
	ENSG00000065154	FBgn0022774	14
	ENSG00000130707	FBgn0026565	15
	ENSG00000241258	FBgn0030801	12
	ENSG00000126522	FBgn0032076	12
	ENSG00000081181	FBgn0023535	14
	ENSG00000118520	FBgn0023535	13
	ENSG00000004864	FBgn0028646	12
	ENSG00000115840	FBgn0028646	15
	ENSG00000125166	FBgn0001125	13
	ENSG00000120053	FBgn0001124	13
	ENSG00000169154	FBgn0001124	5
	ENSG00000091483	FBgn0286222	15
	ENSG00000143811	FBgn0038516	9
	ENSG00000104524	FBgn0038516	12
	ENSG00000183010	FBgn0038516	10
	ENSG00000100033	FBgn0003423	15
	ENSG00000250799	FBgn0003423	6
	ENSG00000135069	FBgn0014427	15
	ENSG00000111237	FBgn0031310	14
	ENSG00000146733	FBgn0023129	15
	ENSG00000176974	FBgn0029823	14
	ENSG00000100116	FBgn0036208	15
	ENSG00000123453	FBgn0034276	13
	ENSG00000167699	FBgn0031143	12
	ENSG00000124767	FBgn0283450	14
	ENSG00000137106	FBgn0037370	14
	ENSG00000063854	FBgn0037024	15
	ENSG00000103253	FBgn0037024	7
	ENSG00000100156	FBgn0023549_deleted; FBgn0033913_deleted	7;7
	ENSG00000141526	FBgn0023549_deleted	7
	ENSG00000168679	FBgn0023549_deleted; FBgn0035173_deleted	6;6
	ENSG00000118596	FBgn0023549_deleted	7
	ENSG00000108932	FBgn0023549_deleted	6
	ENSG00000170190	FBgn0023549_deleted	7
	ENSG00000166816	FBgn0023507	3
	ENSG00000182224	FBgn0031596	13
	ENSG00000162174	FBgn0030653	13
	ENSG00000104687	FBgn0037170	6
	ENSG00000068120	FBgn0035632	14
	ENSG00000021826	FBgn0003189	5
	ENSG00000151224	FBgn0005278	12
	ENSG00000168906	FBgn0005278	14
	ENSG00000038274	FBgn0039130	3
	ENSG00000158467	FBgn0035371	14
	ENSG00000168710	FBgn0035371	14
	ENSG00000101444	FBgn0014455	15
	ENSG00000160200	FBgn0031148	11
	ENSG00000116761	FBgn0000566	14
	ENSG00000167720	FBgn0037684	8
	ENSG00000075239	FBgn0029969	15
	ENSG00000178814	FBgn0034733	14
	ENSG00000135821	FBgn0001145	14
	ENSG00000115419	FBgn0261625	14
	ENSG00000059573	FBgn0037146	15
	ENSG00000167701	FBgn0030478	13
	ENSG00000124713	FBgn0038074	14
	ENSG00000070669	FBgn0270926	11
	ENSG00000129596	FBgn0034364	15
	ENSG00000136750	FBgn0004516	13
	ENSG00000128683	FBgn0004516	14
	ENSG00000139631	FBgn0000153	13
	ENSG00000116984	FBgn0032727; FBgn0032726	4;4
	ENSG00000243989	FBgn0037818; FBgn0039052	13;13
	ENSG00000114786	FBgn0037818; FBgn0039052	4;4
	ENSG00000151552	FBgn0035964	15
	ENSG00000184470	FBgn0037170	12
	ENSG00000198431	FBgn0020653; FBgn0037170	5;5
	ENSG00000197763	FBgn0037170	3
	ENSG00000139684	FBgn0038771	15
	ENSG00000023330	FBgn0020764	12
	ENSG00000158578	FBgn0020764	14
	ENSG00000171759	FBgn0001208	14
	ENSG00000101365	FBgn0038922	15
	ENSG00000166411	FBgn0027291	14
	ENSG00000109610	FBgn0039386	4
	ENSG00000112096	FBgn0010213	13
	ENSG00000142168	FBgn0003462	13
	ENSG00000128951	FBgn0250837	13
	ENSG00000125877	FBgn0031663	15
	ENSG00000162368	FBgn0028833	13
	ENSG00000168393	FBgn0034299	14
	ENSG00000143179	FBgn0263398	14
	ENSG00000130717	FBgn0263398	13
	ENSG00000122643	FBgn0034988	11
	ENSG00000183048	FBgn0027610	12
	ENSG00000121691	FBgn0000261	14
	ENSG00000166016	FBgn0264711	13
	ENSG00000214013	FBgn0027588	10
	ENSG00000092529	FBgn0025866; FBgn0012051	9;9
	ENSG00000181867	FBgn0030449	12
	ENSG00000165060	FBgn0030092	12
	ENSG00000047457	FBgn0032116; FBgn0286203	4;4
	ENSG00000163755	FBgn0037142	11
	ENSG00000167996	FBgn0030449	11
	ENSG00000166394	FBgn0036211	13
	ENSG00000065615	FBgn0034442	15
	ENSG00000215883	FBgn0030995	13
	ENSG00000100243	FBgn0036211	11
	ENSG00000159348	FBgn0036211	10
	ENSG00000089250	FBgn0011676	12
	ENSG00000164867	FBgn0011676	11
	ENSG00000007171	FBgn0011676	10
	ENSG00000181652	FBgn0034110	6
	ENSG00000187097	FBgn0024947	14
	ENSG00000197217	FBgn0024947	4
	ENSG00000197586	FBgn0024947	13
	ENSG00000171302	FBgn0037900	15
	ENSG00000159899	FBgn0051183	13
	ENSG00000164116	FBgn0013972	11
	ENSG00000070019	FBgn0010197; FBgn0266136	4;4
	ENSG00000129467	FBgn0004852	10
	ENSG00000173175	FBgn0263131	11
	ENSG00000078295	FBgn0004852	11
	ENSG00000162104	FBgn0022710	14
	ENSG00000132518	FBgn0085386	8
	ENSG00000155897	FBgn0024150	8
	ENSG00000164742	FBgn0003301	12
	ENSG00000174233	FBgn0263131	9
	ENSG00000061918	FBgn0013973	15
	ENSG00000138031	FBgn0023416	12
	ENSG00000101890	FBgn0085386	9
	ENSG00000152402	FBgn0013972	14
	ENSG00000169418	FBgn0051183	13
	ENSG00000121281	FBgn0004852	9
	ENSG00000085231	FBgn0033754	4
	ENSG00000165695	FBgn0039799	3
	ENSG00000147853	FBgn0042094	15
	ENSG00000106992	FBgn0022709	13
	ENSG00000162433	FBgn0042094	10
	ENSG00000004455	FBgn0283494	15
	ENSG00000154027	FBgn0032083	8
	ENSG00000239672	FBgn0000150	13
	ENSG00000112981	FBgn0039809	5
	ENSG00000172113	FBgn0030573	13
	ENSG00000143156	FBgn0028997	15
	ENSG00000123009	FBgn0000150	5
	ENSG00000103202	FBgn0000150	6
	ENSG00000243678	FBgn0000150	6
	ENSG00000103024	FBgn0000150	6
	ENSG00000011052	FBgn0000150	8
	ENSG00000076685	FBgn0052549	14
	ENSG00000014257	FBgn0000032	11
	ENSG00000135318	FBgn0034225; FBgn0050104	13;13
	ENSG00000141698	FBgn0034988	11
	ENSG00000156110	FBgn0036337	14
	ENSG00000138735	FBgn0085370	11
	ENSG00000123360	FBgn0264815	9
	ENSG00000113231	FBgn0266377	12
	ENSG00000112541	FBgn0085370	4
	ENSG00000105650	FBgn0000479	9
	ENSG00000115252	FBgn0264815	10
	ENSG00000065989	FBgn0000479	8
	ENSG00000128655	FBgn0038237	7
	ENSG00000154678	FBgn0264815	8
	ENSG00000186642	FBgn0085370	3
	ENSG00000073417	FBgn0266377	10
	ENSG00000113448	FBgn0000479	10
	ENSG00000205268	FBgn0085370	3
	ENSG00000132915	FBgn0085370	4
	ENSG00000171408	FBgn0085370	3
	ENSG00000156973	FBgn0032059	13
	ENSG00000184588	FBgn0000479	12
	ENSG00000160191	FBgn0259171	6
	ENSG00000095464	FBgn0085370	4
	ENSG00000133256	FBgn0085370	4
	ENSG00000143774	FBgn0036099	14
	ENSG00000047230	FBgn0266452	13
	ENSG00000171793	FBgn0266452	14
	ENSG00000084774	FBgn0003189	14
	ENSG00000114491	FBgn0003257	14
	ENSG00000138363	FBgn0039241	15
	ENSG00000178035	FBgn0003204	10
	ENSG00000106348	FBgn0003204	13
	ENSG00000185100	FBgn0027493	13
	ENSG00000035687	FBgn0027493	13
	ENSG00000163655	FBgn0000239	13
	ENSG00000229937	FBgn0036030	11
	ENSG00000147224	FBgn0036030	14
	ENSG00000101911	FBgn0036030	14
	ENSG00000100092	FBgn0038747	9
	ENSG00000241360	FBgn0036760	12
	ENSG00000144362	FBgn0031048	14
	ENSG00000160209	FBgn0085484	13
	ENSG00000108439	FBgn0051472	14
	ENSG00000107614	FBgn0028707	13
	ENSG00000123505	FBgn0019932	14
	ENSG00000116649	FBgn0037723	13
	ENSG00000102172	FBgn0036272	14
	ENSG00000116748	FBgn0052626	5
	ENSG00000133805	FBgn0052626	5
	ENSG00000116337	FBgn0052626	13
	ENSG00000104331	FBgn0030465	14
	ENSG00000162813	FBgn0039698	12
	ENSG00000198931	FBgn0000109	14
	ENSG00000082212	FBgn0002719; FBgn0029155	9;9
	ENSG00000151376	FBgn0029155	13
	ENSG00000065833	FBgn0002719	15
	ENSG00000013392	FBgn0050338	12
	ENSG00000124253	FBgn0034356	13
	ENSG00000100889	FBgn0034356	14
	ENSG00000166123	FBgn0030478	13
	ENSG00000114021	FBgn0037687	14
	ENSG00000165672	FBgn0038519	13
	ENSG00000167815	FBgn0040309	10
	ENSG00000126432	FBgn0038570	13
	ENSG00000117450	FBgn0040309	9
	ENSG00000109814	FBgn0261445	15
	ENSG00000115652	FBgn0035848	14
	ENSG00000183828	FBgn0261995	13
	ENSG00000117308	FBgn0035147	13
	ENSG00000156958	FBgn0263199	15
	ENSG00000213930	FBgn0263200	14
	ENSG00000079805	FBgn0003392	12
	ENSG00000087470	FBgn0026479	14
	ENSG00000167658	FBgn0000559	15
	ENSG00000106976	FBgn0003392	13
	ENSG00000178952	FBgn0024556	13
	ENSG00000101210	FBgn0000557; FBgn0284245	11;11
	ENSG00000140598	FBgn0053158	15
	ENSG00000197959	FBgn0003392	12
	ENSG00000168827	FBgn0263133	15
	ENSG00000156508	FBgn0284245	9
	ENSG00000164347	FBgn0051159	14
	ENSG00000014641	FBgn0262782	14
	ENSG00000146701	FBgn0262559	14
	ENSG00000173599	FBgn0027580	14
	ENSG00000062485	FBgn0261955	14
	ENSG00000163541	FBgn0004888	15
	ENSG00000107104	FBgn0027596	10
	ENSG00000136143	FBgn0037643	14
	ENSG00000172340	FBgn0029118	15
	ENSG00000131473	FBgn0020236	15
	ENSG00000076555	FBgn0033246	13
	ENSG00000197355	FBgn0259749	11
	ENSG00000117143	FBgn0259749	14
	ENSG00000131979	FBgn0003162	14
	ENSG00000150787	FBgn0003141	14
	ENSG00000116096	FBgn0014032	15
	ENSG00000067225	FBgn0267385	13
	ENSG00000143627	FBgn0267385	11
	ENSG00000198276	FBgn0022029	13
	ENSG00000116199	FBgn0038268	13
	ENSG00000162408	FBgn0034073	9
	ENSG00000172456	FBgn0035484	14
	ENSG00000198682	FBgn0020389	12
	ENSG00000138801	FBgn0020389	14
	ENSG00000139531	FBgn0030966	15
	ENSG00000142920	FBgn0013307; FBgn0013308	11;11
	ENSG00000171097	FBgn0037955	10
	ENSG00000137944	FBgn0037955	13
	ENSG00000109576	FBgn0036117	9
	ENSG00000172482	FBgn0014031	14
	ENSG00000130508	FBgn0011828	13
	ENSG00000147485	FBgn0011828	11
	ENSG00000196511	FBgn0037942	14
	ENSG00000135778	FBgn0037046	15
	ENSG00000197444	FBgn0010352	13
	ENSG00000181192	FBgn0039827	15
	ENSG00000105953	FBgn0010352	15
	ENSG00000115758	FBgn0013307	14
	ENSG00000151790	FBgn0003965	15
	ENSG00000183077	FBgn0287695	15
	ENSG00000117009	FBgn0000337	14
	ENSG00000183032	FBgn0040383	15
	ENSG00000099381	FBgn0040022	11
	ENSG00000133247	FBgn0025639	7
	ENSG00000104885	FBgn0264495	12
	ENSG00000204371	FBgn0040372	11
	ENSG00000109685	FBgn0039559	12
	ENSG00000167548	FBgn0023518	8
	ENSG00000147548	FBgn0039559	13
	ENSG00000170364	FBgn0037841	9
	ENSG00000005483	FBgn0036398	8
	ENSG00000055609	FBgn0023518	10
	ENSG00000110066	FBgn0025639	8
	ENSG00000183955	FBgn0011474	9
	ENSG00000108799	FBgn0000629	11
	ENSG00000118058	FBgn0003862	8
	ENSG00000143379	FBgn0086908	12
	ENSG00000116539	FBgn0005386	10
	ENSG00000152455	FBgn0263740	6
	ENSG00000181090	FBgn0040372	11
	ENSG00000181555	FBgn0030486	11
	ENSG00000185420	FBgn0011566_deleted	14
	ENSG00000165671	FBgn0039559	10
	ENSG00000139718	FBgn0040022	10
	ENSG00000101945	FBgn0263740	6
	ENSG00000136169	FBgn0086908	7
	ENSG00000106462	FBgn0000629	14
	ENSG00000105607	FBgn0031824	15
	ENSG00000147813	FBgn0031589	13
	ENSG00000163864	FBgn0039254	13
	ENSG00000173614	FBgn0039254	12
	ENSG00000157064	FBgn0039254	6
	ENSG00000172890	FBgn0030512	14
	ENSG00000106733	FBgn0035436	12
	ENSG00000077009	FBgn0035436	11
	ENSG00000152620	FBgn0033373	12
	ENSG00000008130	FBgn0053156; FBgn0033853	14;14
	ENSG00000184254	FBgn0051075	6
	ENSG00000006534	FBgn0010548	10
	ENSG00000108602	FBgn0010548	9
	ENSG00000132746	FBgn0010548	10
	ENSG00000112294	FBgn0039349	15
	ENSG00000137261	FBgn0035833	14
	ENSG00000134333	FBgn0001258	13
	ENSG00000008311	FBgn0286198	15
	ENSG00000164089	FBgn0036381	14
	ENSG00000158571	FBgn0027621	13
	ENSG00000170525	FBgn0027621	12
	ENSG00000114268	FBgn0027621	12
	ENSG00000123836	FBgn0027621	11
	ENSG00000113552	FBgn0031717	13
	ENSG00000163281	FBgn0031717	14
	ENSG00000131459	FBgn0039580; FBgn0287209	15;15
	ENSG00000198380	FBgn0039580; FBgn0287209	12;12
	ENSG00000152556	FBgn0003071	15
	ENSG00000160226	FBgn0035497	12
	ENSG00000141959	FBgn0003071	13
	ENSG00000067057	FBgn0003071	13
	ENSG00000160211	FBgn0004057	15
	ENSG00000105655	FBgn0025885	13
	ENSG00000138030	FBgn0036942	13
	ENSG00000095139	FBgn0028969	14
	ENSG00000158623	FBgn0028968	11
	ENSG00000181789	FBgn0028968	12
	ENSG00000184432	FBgn0025724	13
	ENSG00000105669	FBgn0027496	14
	ENSG00000122218	FBgn0025725	14
	ENSG00000129083	FBgn0008635	14
	ENSG00000140263	FBgn0024289; FBgn0022359	15;15
	ENSG00000156515	FBgn0001186	10
	ENSG00000160883	FBgn0001186	9
	ENSG00000159399	FBgn0001186	9
	ENSG00000156510	FBgn0001186	9
	ENSG00000109667	FBgn0033047; FBgn0028563; FBgn0028562; FBgn0028561	5;5;5;5
	ENSG00000136856	FBgn0033644_deleted	15
	ENSG00000133460	FBgn0033047; FBgn0028563; FBgn0028562; FBgn0028561	4;4;4;4
	ENSG00000142583	FBgn0033047; FBgn0028563; FBgn0028562; FBgn0028561	6;6;6;6
	ENSG00000163581	FBgn0264574_deleted	7
	ENSG00000197241	FBgn0028563; FBgn0028562	7;7
	ENSG00000001084	FBgn0040319	14
	ENSG00000023909	FBgn0046114	14
	ENSG00000100983	FBgn0030882	14
	ENSG00000141279	FBgn0261243_deleted	15
	ENSG00000166825	FBgn0039640_deleted	11
	ENSG00000002549	FBgn0035915; FBgn0052351	11;11
	ENSG00000178700	FBgn0004087	11
	ENSG00000228716	FBgn0004087	10
	ENSG00000136010	FBgn0032945	14
	ENSG00000144908	FBgn0032945	14
	ENSG00000100714	FBgn0020385	14
	ENSG00000120254	FBgn0020385	7
	ENSG00000163738	FBgn0010222	12
	ENSG00000065911	FBgn0010222	14
	ENSG00000094841	FBgn0035639	15
	ENSG00000188641	FBgn0086450	15
	ENSG00000092964	FBgn0023023	10
	ENSG00000147647	FBgn0023023	14
	ENSG00000113657	FBgn0023023	11
	ENSG00000100024	FBgn0037513	15
	ENSG00000171174	FBgn0025640	14
	ENSG00000153574	FBgn0050410	14
	ENSG00000079739	FBgn0003076	14
	ENSG00000169299	FBgn0033377	12
	ENSG00000149925	FBgn0000064	13
	ENSG00000136872	FBgn0000064	11
	ENSG00000109107	FBgn0000064	13
	ENSG00000143630	FBgn0263397	9
	ENSG00000108515	FBgn0000579	12
	ENSG00000111674	FBgn0000579	12
	ENSG00000074800	FBgn0000579	13
	ENSG00000172331	FBgn0038957	6
	ENSG00000164708	FBgn0011270; FBgn0014869	14;14
	ENSG00000171314	FBgn0014869	14
	ENSG00000226784	FBgn0014869	10
	ENSG00000170950	FBgn0250906	12
	ENSG00000096006	FBgn0032853_deleted; FBgn0038126_deleted; FBgn0050486_deleted; FBgn0054002_deleted	4;4;4;4
	ENSG00000154305	FBgn0286898	7
	ENSG00000102144	FBgn0250906	14
	ENSG00000170634	FBgn0031700; FBgn0033893	10;10
	ENSG00000119640	FBgn0038363	10
	ENSG00000105679	FBgn0001092; FBgn0034173; FBgn0001091	5;5;5
	ENSG00000111640	FBgn0001091	12
	ENSG00000130957	FBgn0032820	14
	ENSG00000165140	FBgn0032820	13
	ENSG00000105220	FBgn0003074	15
	ENSG00000178802	FBgn0286506	14
	ENSG00000100417	FBgn0036300	11
	ENSG00000100413	FBgn0036188	15
	ENSG00000140650	FBgn0036300	15
	ENSG00000173540	FBgn0037279	14
	ENSG00000164068	FBgn0038296	14
	ENSG00000144591	FBgn0034035	15
	ENSG00000163283	FBgn0283479_deleted	12
	ENSG00000163295	FBgn0035620_deleted	14
	ENSG00000163286	FBgn0035620_deleted; FBgn0043791_deleted	12;12
	ENSG00000162551	FBgn0038845_deleted; FBgn0043791_deleted; FBgn0283479_deleted	12;12;12
	ENSG00000159322	FBgn0036402	8
	ENSG00000106633	FBgn0001186	13
	ENSG00000154330	FBgn0003076	12
	ENSG00000023697	FBgn0033735	15
	ENSG00000112699	FBgn0031661	15
	ENSG00000104522	FBgn0267823	13
	ENSG00000151005	FBgn0037607	14
	ENSG00000163931	FBgn0036784; FBgn0037607	14;14
	ENSG00000007350	FBgn0036784; FBgn0037607	10;10
	ENSG00000128059	FBgn0041194; FBgn0004901	15;15
	ENSG00000239900	FBgn0038467	14
	ENSG00000100354	FBgn0051992	8
	ENSG00000241343	FBgn0031980	13
	ENSG00000122390	FBgn0036039	13
	ENSG00000164134	FBgn0031020	13
	ENSG00000173418	FBgn0031043	14
	ENSG00000156269	FBgn0263251	10
	ENSG00000139977	FBgn0024362	12
	ENSG00000102030	FBgn0263251	13
	ENSG00000150656	FBgn0287767	7
	ENSG00000133313	FBgn0287767	15
	ENSG00000132437	FBgn0000422	14
	ENSG00000140287	FBgn0005619	13
	ENSG00000189221	FBgn0286199	4
	ENSG00000069535	FBgn0286199	3
	ENSG00000105618	FBgn0036487	14
	ENSG00000177000	FBgn0036157	10
	ENSG00000122729	FBgn0024958	12
	ENSG00000136381	FBgn0024958	7
	ENSG00000100412	FBgn0010100	14
	ENSG00000161267	FBgn0033679	7
	ENSG00000178922	FBgn0011770	14
	ENSG00000142657	FBgn0004654	14
	ENSG00000130066	FBgn0038302	10
	ENSG00000141504	FBgn0038302	14
	ENSG00000093072	FBgn0036752	13
	ENSG00000196839	FBgn0037661	3
	ENSG00000166548	FBgn0022338	15
	ENSG00000198805	FBgn0035348	14
	ENSG00000149313	FBgn0052099	15
	ENSG00000129187	FBgn0036959	14
	ENSG00000158825	FBgn0032002; FBgn0032001	13;13
	ENSG00000119125	FBgn0261436	15
	ENSG00000158125	FBgn0003308	14
	ENSG00000141349	FBgn0031463	10
	ENSG00000152254	FBgn0031463	12
	ENSG00000131482	FBgn0031463	14
	ENSG00000124357	FBgn0038321	14
	ENSG00000095380	FBgn0038045	15
	ENSG00000170191	FBgn0029801	13
	ENSG00000111726	FBgn0052220	10
	ENSG00000164414	FBgn0024994	4
	ENSG00000129167	FBgn0035187	14
	ENSG00000139287	FBgn0035187	11
	ENSG00000166228	FBgn0024841	11
	ENSG00000132570	FBgn0024841	7
	ENSG00000154080	FBgn0035287; FBgn0031697	4;4
	ENSG00000147119	FBgn0051637	9
	ENSG00000185352	FBgn0038755	13
	ENSG00000164100	FBgn0020251	12
	ENSG00000171004	FBgn0038755	11
	ENSG00000175040	FBgn0031826; FBgn0051637	8;8
	ENSG00000138653	FBgn0020251	12
	ENSG00000173597	FBgn0034887	9
	ENSG00000135702	FBgn0031826; FBgn0051637	9;9
	ENSG00000198203	FBgn0037665	9
	ENSG00000166507	FBgn0020251	14
	ENSG00000140835	FBgn0031826; FBgn0051637	10;10
	ENSG00000198075	FBgn0037665; FBgn0033887	9;9
	ENSG00000070614	FBgn0020251	13
	ENSG00000115526	FBgn0035287; FBgn0031697	4;4
	ENSG00000130540	FBgn0034887; FBgn0037665; FBgn0033887; FBgn0265052	6;6;6;6
	ENSG00000153936	FBgn0024230	14
	ENSG00000111962	FBgn0003089	5
	ENSG00000136720	FBgn0038755	14
	ENSG00000124302	FBgn0035287	6
	ENSG00000183196	FBgn0051637	11
	ENSG00000177156	FBgn0023477	14
	ENSG00000102967	FBgn0000447	14
	ENSG00000183696	FBgn0034800	14
	ENSG00000007001	FBgn0039464	14
	ENSG00000223572	FBgn0035957; FBgn0000116	9;9
	ENSG00000166165	FBgn0000116	10
	ENSG00000237289	FBgn0035957	6
	ENSG00000131730	FBgn0035957; FBgn0000116	10;10
	ENSG00000104879	FBgn0000116	11
	ENSG00000169738	FBgn0030968	15
	ENSG00000104808	FBgn0031418	13
	ENSG00000093217	FBgn0038463	15
	ENSG00000048392	FBgn0011704	11
	ENSG00000171848	FBgn0011704	14
	ENSG00000136810	FBgn0040070	13
	ENSG00000167325	FBgn0011703	15
	ENSG00000049239	FBgn0037147	4
	ENSG00000130313	FBgn0030239	15
	ENSG00000100522	FBgn0039690	14
	ENSG00000162066	FBgn0031099	13
	ENSG00000013375	FBgn0036298	15
	ENSG00000176890	FBgn0024920	15
	ENSG00000145020	FBgn0032287	14
	ENSG00000136371	FBgn0085453	8
	ENSG00000143653	FBgn0037298; FBgn0038038	15;15
	ENSG00000181915	FBgn0035839	15
	ENSG00000143149	FBgn0051075	3
	ENSG00000010379	FBgn0039915_deleted	6
	ENSG00000157103	FBgn0039915_deleted	14
	ENSG00000132164	FBgn0039915_deleted	6
	ENSG00000111181	FBgn0039915_deleted	6
	ENSG00000016391	FBgn0030592_deleted	8
	ENSG00000132840	FBgn0032727; FBgn0032726	3;3
	ENSG00000132837	FBgn0034276	4
	ENSG00000090857	FBgn0029706	12
	ENSG00000134864	FBgn0035082; FBgn0035083	14;14
	ENSG00000006625	FBgn0036787	15
	ENSG00000157881	FBgn0031682	9
	ENSG00000120137	FBgn0011205	14
	ENSG00000125779	FBgn0011205	13
	ENSG00000152782	FBgn0011205	13
	ENSG00000112299	FBgn0052750	12
	ENSG00000112303	FBgn0029848	12
	ENSG00000138074	FBgn0052669_deleted; FBgn0034494_deleted	12;12
	ENSG00000127125	FBgn0261285	13
	ENSG00000138621	FBgn0050290	13
	ENSG00000123454	FBgn0010329	15
	ENSG00000079931	FBgn0036565	13
	ENSG00000148218	FBgn0036271	14
	ENSG00000256269	FBgn0010786	11
	ENSG00000188690	FBgn0030066	15
	ENSG00000126088	FBgn0033428	14
	ENSG00000080819	FBgn0021944	15
	ENSG00000115657	FBgn0038376	15
	ENSG00000143224	FBgn0020018	14
	ENSG00000066926	FBgn0266268	14
	ENSG00000004961	FBgn0038925	13
	ENSG00000100292	FBgn0037933	10
	ENSG00000103415	FBgn0037933	12
	ENSG00000090013	FBgn0037749	15
	ENSG00000149380	FBgn0051014_deleted	8
	ENSG00000122884	FBgn0039776_deleted	14
	ENSG00000072682	FBgn0039776_deleted	11
	ENSG00000110887	FBgn0033543	10
	ENSG00000182199	FBgn0029823	8
	ENSG00000159131	FBgn0000053	14
	ENSG00000128050	FBgn0020513	14
	ENSG00000178921	FBgn0000052	15
	ENSG00000118094	FBgn0003748	14
	ENSG00000142102	FBgn0032387	14
	ENSG00000156222	FBgn0025709	13
	ENSG00000197506	FBgn0025709	12
	ENSG00000137860	FBgn0025709; FBgn0033371	14;14
	ENSG00000174669	FBgn0031250; FBgn0263916	8;8
	ENSG00000003989	FBgn0037203	11
	ENSG00000108528	FBgn0039674	15
	ENSG00000197496	FBgn0029932	4
	ENSG00000059804	FBgn0264574	10
	ENSG00000117394	FBgn0264574	10
	ENSG00000151229	FBgn0050035	4
	ENSG00000112077	FBgn0028699	12
	ENSG00000116704	FBgn0042641	13
	ENSG00000086159	FBgn0034885	5
	ENSG00000161798	FBgn0015872	8
	ENSG00000171885	FBgn0015872	10
	ENSG00000240583	FBgn0033635; FBgn0015872	7;7
	ENSG00000103375	FBgn0034884; FBgn0034883	4;4
	ENSG00000143595	FBgn0034882	4
	ENSG00000100170	FBgn0053124; FBgn0051668; FBgn0031998; FBgn0051262; FBgn0039873; FBgn0250757	3;3;3;3;3;3
	ENSG00000167580	FBgn0015872	8
	ENSG00000112337	FBgn0029727_deleted	6
	ENSG00000124568	FBgn0050265_deleted; FBgn0034782_deleted; FBgn0034783_deleted; FBgn0034785_deleted; FBgn0039886_deleted; FBgn0033048_deleted; FBgn0033234_deleted	5;5;5;5;5;5;5
	ENSG00000146039	FBgn0033234_deleted	6
	ENSG00000124564	FBgn0050265_deleted; FBgn0034783_deleted; FBgn0034785_deleted; FBgn0010497_deleted; FBgn0033234_deleted	6;6;6;6;6
	ENSG00000144136	FBgn0260795	13
	ENSG00000168575	FBgn0260795	12
	ENSG00000122912	FBgn0067783	5
	ENSG00000238205	FBgn0038662	4
	ENSG00000143158	FBgn0037715	14
	ENSG00000060762	FBgn0038662	14
	ENSG00000168003	FBgn0037533_deleted	6
	ENSG00000151012	FBgn0002778	6
	ENSG00000079215	FBgn0026439	10
	ENSG00000106688	FBgn0026439	8
	ENSG00000162383	FBgn0026439	7
	ENSG00000105143	FBgn0026439	9
	ENSG00000110436	FBgn0026438	12
	ENSG00000125454	FBgn0037852	15
	ENSG00000158296	FBgn0036816	11
	ENSG00000007216	FBgn0036816	13
	ENSG00000173638	FBgn0032449; FBgn0037846; FBgn0037845	11;11;11
	ENSG00000091138	FBgn0036770	6
	ENSG00000174502	FBgn0036770	6
	ENSG00000181045	FBgn0034275; FBgn0039736	14;14
	ENSG00000112053	FBgn0036770	5
	ENSG00000155850	FBgn0036770	7
	ENSG00000147606	FBgn0036770	6
	ENSG00000103569	FBgn0034884; FBgn0034883; FBgn0015872	5;5;5
	ENSG00000129353	FBgn0039637	13
	ENSG00000204385	FBgn0039637	13
	ENSG00000070214	FBgn0035523	14
	ENSG00000137968	FBgn0039637	12
	ENSG00000143036	FBgn0035523	12
	ENSG00000112499	FBgn0019952_deleted; FBgn0039178_deleted; FBgn0086365_deleted	5;5;5
	ENSG00000074803	FBgn0036279	13
	ENSG00000064651	FBgn0036279	15
	ENSG00000100075	FBgn0037912	11
	ENSG00000117834	FBgn0029950; FBgn0053124; FBgn0051668; FBgn0031998; FBgn0051262; FBgn0250757	3;3;3;3;3;3
	ENSG00000181856	FBgn0264574	9
	ENSG00000112759	FBgn0031250	10
	ENSG00000146477	FBgn0033809_deleted	6
	ENSG00000089057	FBgn0037807	14
	ENSG00000170482	FBgn0037807	13
	ENSG00000132677	FBgn0028699	14
	ENSG00000140519	FBgn0028699	11
	ENSG00000160326	FBgn0050035_deleted; FBgn0033644_deleted	8;8
	ENSG00000173262	FBgn0264574	8
	ENSG00000140675	FBgn0053124; FBgn0051668; FBgn0031998; FBgn0037895; FBgn0051262; FBgn0250757	3;3;3;3;3;3
	ENSG00000146411	FBgn0053281_deleted	4
	ENSG00000164638	FBgn0036319	14
	ENSG00000075415	FBgn0034497	15
	ENSG00000131748	FBgn0035028	12
	ENSG00000123643	FBgn0032036_deleted	14
	ENSG00000104044	FBgn0041150	12
	ENSG00000165349	FBgn0037203	12
	ENSG00000139514	FBgn0037203	13
	ENSG00000139209	FBgn0030816; FBgn0030817	3;3
	ENSG00000092068	FBgn0002778; FBgn0039844	8;8
	ENSG00000155465	FBgn0002778	9
	ENSG00000103257	FBgn0028425	9
	ENSG00000112394	FBgn0001296_deleted	13
	ENSG00000164363	FBgn0262476	8
	ENSG00000130876	FBgn0039844	7
	ENSG00000120329	FBgn0030218	11
	ENSG00000102743	FBgn0030218	14
	ENSG00000177542	FBgn0260743	14
	ENSG00000182902	FBgn0260743	11
	ENSG00000134684	FBgn0027080	15
	ENSG00000139131	FBgn0035064	15
	ENSG00000090861	FBgn0027094	14
	ENSG00000124608	FBgn0028962	8
	ENSG00000113643	FBgn0027093	14
	ENSG00000146282	FBgn0037526	15
	ENSG00000134440	FBgn0086443	15
	ENSG00000137513	FBgn0034177	15
	ENSG00000117593	FBgn0051739	14
	ENSG00000115866	FBgn0002069	15
	ENSG00000110619	FBgn0027091	15
	ENSG00000134905	FBgn0033900	15
	ENSG00000172053	FBgn0027090	14
	ENSG00000103356	FBgn0036629	14
	ENSG00000136628	FBgn0005674	13
	ENSG00000106105	FBgn0027088	15
	ENSG00000170445	FBgn0027087	15
	ENSG00000112855	FBgn0027087	12
	ENSG00000067704	FBgn0036569	13
	ENSG00000196305	FBgn0027086	14
	ENSG00000011376	FBgn0027085	15
	ENSG00000133706	FBgn0284253	14
	ENSG00000065427	FBgn0027084	15
	ENSG00000166986	FBgn0034401	13
	ENSG00000247626	FBgn0027083	15
	ENSG00000103707	FBgn0039836	15
	ENSG00000179115	FBgn0030007	13
	ENSG00000116120	FBgn0039175	15
	ENSG00000145982	FBgn0275436	15
	ENSG00000162396	FBgn0027082	14
	ENSG00000031698	FBgn0031497	15
	ENSG00000104835	FBgn0021750	13
	ENSG00000143374	FBgn0027081	6
	ENSG00000113407	FBgn0027081	14
	ENSG00000185418	FBgn0027081	11
	ENSG00000116874	FBgn0036763	11
	ENSG00000140105	FBgn0010803	14
	ENSG00000204394	FBgn0027079	15
	ENSG00000137411	FBgn0035942; FBgn0027079	5;5
	ENSG00000130164	FBgn0051092	11
	ENSG00000174327	FBgn0023549_deleted; FBgn0035173_deleted; FBgn0031010_deleted; FBgn0033913_deleted; FBgn0033657_deleted; FBgn0259834_deleted	6;6;6;6;6;6
	ENSG00000165449	FBgn0023549_deleted; FBgn0033028_deleted	5;5
	ENSG00000152779	FBgn0023549_deleted	11
	ENSG00000129244	FBgn0015776	12
	ENSG00000018625	FBgn0002921	11
	ENSG00000163399	FBgn0002921	13
	ENSG00000105409	FBgn0002921	12
	ENSG00000132681	FBgn0002921	7
	ENSG00000072041	FBgn0262476_deleted	10
	ENSG00000174358	FBgn0262476	8
	ENSG00000105281	FBgn0026439	7
	ENSG00000111371	FBgn0050394; FBgn0030816; FBgn0030817; FBgn0285912	3;3;3;3
	ENSG00000115902	FBgn0026439	7
	ENSG00000134294	FBgn0050394; FBgn0033368; FBgn0285912	3;3;3
	ENSG00000188338	FBgn0030816; FBgn0030817	3;3
	ENSG00000163817	FBgn0262476	8
	ENSG00000011083	FBgn0034381_deleted; FBgn0267326_deleted	5;5
	ENSG00000091664	FBgn0031424_deleted	14
	ENSG00000104888	FBgn0031424_deleted	13
	ENSG00000179520	FBgn0031424_deleted	12
	ENSG00000157045	FBgn0034371	15
	ENSG00000142082	FBgn0038788	5
	ENSG00000068903	FBgn0038788	13
	ENSG00000124596	FBgn0053054	14
	ENSG00000156795	FBgn0034046	15
	ENSG00000187531	FBgn0039631	11
	ENSG00000077463	FBgn0037802	13
	ENSG00000096717	FBgn0024291	12
	ENSG00000120942	FBgn0028375	14
	ENSG00000006695	FBgn0032222	14
	ENSG00000117682	FBgn0029980	15
	ENSG00000054267	FBgn0085451	10
	ENSG00000166796	FBgn0001258	10
	ENSG00000171989	FBgn0001258	9
	ENSG00000166800	FBgn0001258	11
	ENSG00000111716	FBgn0001258	13
	ENSG00000151116	FBgn0036666	6
	ENSG00000099810	FBgn0034215	13
	ENSG00000037757	FBgn0039849	14
	ENSG00000149089	FBgn0030518	15
	ENSG00000145293	FBgn0037305	15
	ENSG00000182551	FBgn0052068	14
	ENSG00000198650	FBgn0030558	14
	ENSG00000136877	FBgn0030407	14
	ENSG00000137563	FBgn0263607	15
	ENSG00000163754	FBgn0265191	11
	ENSG00000056998	FBgn0265191	7
	ENSG00000104812	FBgn0266064	15
	ENSG00000111713	FBgn0266064	13
	ENSG00000114480	FBgn0053138	14
	ENSG00000100994	FBgn0004507	12
	ENSG00000100504	FBgn0004507	13
	ENSG00000068976	FBgn0004507	15
	ENSG00000162688	FBgn0034618	15
	ENSG00000147454	FBgn0039561	14
	ENSG00000155287	FBgn0039561	12
	ENSG00000143153	FBgn0015776; FBgn0032946	14;14
	ENSG00000181804	FBgn0028703	13
	ENSG00000090020	FBgn0040297	5
	ENSG00000066230	FBgn0040297	12
	ENSG00000135740	FBgn0040297	12
	ENSG00000180251	FBgn0040297	5
	ENSG00000115616	FBgn0040297	6
	ENSG00000033867	FBgn0259111	12
	ENSG00000114770	FBgn0051792_deleted; FBgn0039644_deleted	6;6
	ENSG00000080493	FBgn0259111	8
	ENSG00000188687	FBgn0259111	7
	ENSG00000148942	FBgn0034494_deleted	12
	ENSG00000154025	FBgn0053124; FBgn0051668; FBgn0031998; FBgn0051262; FBgn0250757	3;3;3;3;3
	ENSG00000158865	FBgn0053124; FBgn0051668; FBgn0031998; FBgn0051262; FBgn0250757	3;3;3;3;3
	ENSG00000131389	FBgn0039915_deleted	5
	ENSG00000196517	FBgn0034911_deleted	7
	ENSG00000165970	FBgn0034911_deleted	7
	ENSG00000138079	FBgn0032381_deleted; FBgn0032382_deleted	12;12
	ENSG00000103064	FBgn0039844	10
	ENSG00000110911	FBgn0011672	14
	ENSG00000018280	FBgn0011672	11
	ENSG00000139540	FBgn0036461	8
	ENSG00000143570	FBgn0038412; FBgn0033097; FBgn0033096	9;9;9
	ENSG00000147804	FBgn0024236	5
	ENSG00000196950	FBgn0024236	12
	ENSG00000141424	FBgn0024236	11
	ENSG00000165794	FBgn0038412; FBgn0033096	8;8
	ENSG00000104635	FBgn0036461	5
	ENSG00000138821	FBgn0036461	6
	ENSG00000141873	FBgn0033096	10
	ENSG00000113504	FBgn0261794	12
	ENSG00000124140	FBgn0261794	12
	ENSG00000124067	FBgn0261794	15
	ENSG00000140199	FBgn0261794	13
	ENSG00000141485	FBgn0036816	12
	ENSG00000147100	FBgn0001296_deleted	10
	ENSG00000139155	FBgn0036732	5
	ENSG00000176463	FBgn0036732; FBgn0032123	5;5
	ENSG00000117479	FBgn0032449	15
	ENSG00000135917	FBgn0037846	14
	ENSG00000174640	FBgn0036732	4
	ENSG00000137491	FBgn0034715; FBgn0036732	4;4
	ENSG00000142319	FBgn0034136_deleted	10
	ENSG00000103546	FBgn0034136_deleted	14
	ENSG00000108576	FBgn0010414_deleted	11
	ENSG00000121270	FBgn0032026_deleted	6
	ENSG00000005022	FBgn0003360	10
	ENSG00000151729	FBgn0003360	12
	ENSG00000169100	FBgn0003360; FBgn0025111	9;9
	ENSG00000170385	FBgn0035432	11
	ENSG00000180773	FBgn0032036_deleted	14
	ENSG00000186335	FBgn0032036_deleted	12
	ENSG00000186334	FBgn0032036_deleted	11
	ENSG00000102100	FBgn0024994	13
	ENSG00000160190	FBgn0034611	12
	ENSG00000071967	FBgn0035321	12
	ENSG00000173221	FBgn0036820	7
	ENSG00000023572	FBgn0034658	12
	ENSG00000091140	FBgn0036762	15
	ENSG00000144182	FBgn0265178	13
	ENSG00000121897	FBgn0029158	14
	ENSG00000175536	FBgn0037251	15
	ENSG00000163114	FBgn0028325	15
	ENSG00000131828	FBgn0028325	14
	ENSG00000168291	FBgn0039635	15
	ENSG00000150768	FBgn0283658	14
	ENSG00000137992	FBgn0030612	14
	ENSG00000169919	FBgn0034417	14
	ENSG00000133116	FBgn0036659	7
	ENSG00000135002	FBgn0014930	15
	ENSG00000160688	FBgn0030431	12
	ENSG00000039123	FBgn0001986	14
	ENSG00000054148	FBgn0001280	13
	ENSG00000063601	FBgn0025742	12
	ENSG00000139505	FBgn0028497	13
	ENSG00000072756	FBgn0037369	15
	ENSG00000087053	FBgn0025742	15
	ENSG00000070915	FBgn0036279	12
	ENSG00000091137	FBgn0036770	9
	ENSG00000004939	FBgn0036043	13
	ENSG00000008300	FBgn0024836	12
	ENSG00000113073	FBgn0259111	6
	ENSG00000114923	FBgn0036043	13
	ENSG00000164889	FBgn0036043	15
	ENSG00000225697	FBgn0036770	11
	ENSG00000144290	FBgn0259111	12
	ENSG00000050438	FBgn0259111	12
	ENSG00000100253	FBgn0036262	15
	ENSG00000141401	FBgn0037063	12
	ENSG00000133731	FBgn0037063	14
	ENSG00000078142	FBgn0015277	15
	ENSG00000150712	FBgn0030582	10
	ENSG00000171100	FBgn0025742	12
	ENSG00000115020	FBgn0028741	13
	ENSG00000003987	FBgn0028497	14
	ENSG00000111696	FBgn0033426	13
	ENSG00000144048	FBgn0062449	13
	ENSG00000165688	FBgn0033235	15
	ENSG00000163719	FBgn0027506	12
	ENSG00000198825	FBgn0038890	12
	ENSG00000205808	FBgn0051717	14
	ENSG00000111077	FBgn0000244	9
	ENSG00000160539	FBgn0051717	12
	ENSG00000117598	FBgn0037165; FBgn0037163	4;4
	ENSG00000211456	FBgn0283500	14
	ENSG00000102043	FBgn0028497	14
	ENSG00000112367	FBgn0031611	14
	ENSG00000155252	FBgn0037339	12
	ENSG00000241973	FBgn0267350	13
	ENSG00000038210	FBgn0037339	11
	ENSG00000143393	FBgn0004373	12
	ENSG00000011405	FBgn0015278	14
	ENSG00000133056	FBgn0015278	13
	ENSG00000139144	FBgn0015278	8
	ENSG00000040933	FBgn0259166	13
	ENSG00000109452	FBgn0259166	13
	ENSG00000171862	FBgn0026379	13
	ENSG00000143398	FBgn0034789	14
	ENSG00000107242	FBgn0016984; FBgn0034789	10;10
	ENSG00000186111	FBgn0034789	11
	ENSG00000167103	FBgn0016984; FBgn0034789	3;3
	ENSG00000122126	FBgn0023508	12
	ENSG00000159082	FBgn0034691	13
	ENSG00000078269	FBgn0034691	10
	ENSG00000148384	FBgn0036273	10
	ENSG00000204084	FBgn0023508	13
	ENSG00000155099	FBgn0036058	12
	ENSG00000165782	FBgn0036058	13
	ENSG00000150867	FBgn0039924	13
	ENSG00000166908	FBgn0039924	9
	ENSG00000145675	FBgn0020622	11
	ENSG00000105851	FBgn0015279	5
	ENSG00000051382	FBgn0015279	12
	ENSG00000171608	FBgn0015279	15
	ENSG00000117461	FBgn0020622	13
	ENSG00000105647	FBgn0020622	12
	ENSG00000121879	FBgn0015279	6
	ENSG00000132376	FBgn0034179	12
	ENSG00000068383	FBgn0259178	11
	ENSG00000185133	FBgn0034179	11
	ENSG00000151689	FBgn0016672	14
	ENSG00000137825	FBgn0283680	12
	ENSG00000086544	FBgn0283680	8
	ENSG00000143772	FBgn0283680	11
	ENSG00000107789	FBgn0026060	13
	ENSG00000151151	FBgn0031267	13
	ENSG00000127080	FBgn0050295	11
	ENSG00000080511	FBgn0027583	3
	ENSG00000072042	FBgn0033203; FBgn0033204; FBgn0033205	10;10;10
	ENSG00000073737	FBgn0033679	6
	ENSG00000162496	FBgn0031630	6
	ENSG00000135437	FBgn0033679	5
	ENSG00000095596	FBgn0015033	3
	ENSG00000147160	FBgn0033214	10
	ENSG00000114115	FBgn0037913	3
	ENSG00000114113	FBgn0037913	3
	ENSG00000204195	FBgn0033214; FBgn0033215; FBgn0033216	9;9;9
	ENSG00000172831	FBgn0029690_deleted; FBgn0032131_deleted; FBgn0032132_deleted; FBgn0015577_deleted; FBgn0027584_deleted	6;6;6;6;6
	ENSG00000172828	FBgn0000592_deleted; FBgn0000594_deleted; FBgn0015575_deleted; FBgn0015569_deleted; FBgn0034076_deleted; FBgn0010052_deleted	6;6;6;6;6;6
	ENSG00000198848	FBgn0029690_deleted	7
	ENSG00000159398	FBgn0000592_deleted; FBgn0000594_deleted; FBgn0034076_deleted; FBgn0010052_deleted	6;6;6;6
	ENSG00000116745	FBgn0002937	12
	ENSG00000187630	FBgn0035588	12
	ENSG00000139547	FBgn0033679	8
	ENSG00000140522	FBgn0031913_deleted	5
	ENSG00000205629	FBgn0028507	14
	ENSG00000178694	FBgn0283525	3
	ENSG00000132275	FBgn0034422	11
	ENSG00000186666	FBgn0035537	13
	ENSG00000174173	FBgn0034351	14
	ENSG00000168806	FBgn0028507	6
	ENSG00000101574	FBgn0015351	9
	ENSG00000145388	FBgn0032016	15
	ENSG00000174912	FBgn0037822	3
	ENSG00000127804	FBgn0033994	12
	ENSG00000106133	FBgn0259704	6
	ENSG00000059588	FBgn0038953	12
	ENSG00000143499	FBgn0011566_deleted	10
	ENSG00000100462	FBgn0015925	14
	ENSG00000122687	FBgn0038737	14
	ENSG00000111218	FBgn0037834	12
	ENSG00000165055	FBgn0035247	13
	ENSG00000162851	FBgn0037778	8
	ENSG00000010165	FBgn0032873	15
	ENSG00000126749	FBgn0029714	13
	ENSG00000142453	FBgn0037770	13
	ENSG00000165792	FBgn0032168	14
	ENSG00000165275	FBgn0031189	4
	ENSG00000114735	FBgn0031817	14
	ENSG00000241058	FBgn0037200	14
	ENSG00000179299	FBgn0266099	8
	ENSG00000132600	FBgn0034817	14
	ENSG00000171806	FBgn0031494	13
	ENSG00000156239	FBgn0031454	12
	ENSG00000108592	FBgn0030720	13
	ENSG00000087995	FBgn0035247	13
	ENSG00000101247	FBgn0033891	14
	ENSG00000145331	FBgn0031189	13
	ENSG00000144401	FBgn0038396	3
	ENSG00000145194	FBgn0031081_deleted	11
	ENSG00000206562	FBgn0085224	14
	ENSG00000250305	FBgn0259146	7
	ENSG00000123600	FBgn0035247	9
	ENSG00000138382	FBgn0036856	14
	ENSG00000169519	FBgn0037822	14
	ENSG00000203791	FBgn0031485	12
	ENSG00000105202	FBgn0003062	13
	ENSG00000171861	FBgn0036889	13
	ENSG00000188573	FBgn0003062	5
	ENSG00000181038	FBgn0038396	14
	ENSG00000111641	FBgn0033741	10
	ENSG00000066651	FBgn0037250	14
	ENSG00000126457	FBgn0037834	13
	ENSG00000198890	FBgn0032329	6
	ENSG00000071462	FBgn0037543	14
	ENSG00000110871	FBgn0030460	13
	ENSG00000068438	FBgn0038471	13
	ENSG00000160310	FBgn0032329	3
	ENSG00000150456	FBgn0031777	15
	ENSG00000137574	FBgn0266195	9
	ENSG00000067365	FBgn0037045	13
	ENSG00000130305	FBgn0259704	14
	ENSG00000146834	FBgn0037368	11
	ENSG00000117481	FBgn0283525	13
	ENSG00000185238	FBgn0038306	13
	ENSG00000122435	FBgn0037435	14
	ENSG00000180917	FBgn0026309	12
	ENSG00000137760	FBgn0034748	15
	ENSG00000029639	FBgn0261381	13
	ENSG00000158104	FBgn0036992	15
	ENSG00000180176	FBgn0005626	15
	ENSG00000113924	FBgn0040211	15
	ENSG00000103876	FBgn0016013	14
	ENSG00000164494	FBgn0037044	14
	ENSG00000148459	FBgn0051005	13
	ENSG00000173085	FBgn0037574	14
	ENSG00000132423	FBgn0032922	14
	ENSG00000167186	FBgn0029502	12
	ENSG00000171503	FBgn0286783	15
	ENSG00000105379	FBgn0039697	13
	ENSG00000140374	FBgn0010516	12
	ENSG00000143252	FBgn0037873	15
	ENSG00000115944	FBgn0040529	9
	ENSG00000126267	FBgn0031066	13
	ENSG00000111775	FBgn0034877	14
	ENSG00000112695	FBgn0040529	10
	ENSG00000156885	FBgn0034877	12
	ENSG00000161281	FBgn0040529	11
	ENSG00000138495	FBgn0030610	9
	ENSG00000164919	FBgn0015031	10
	ENSG00000176340	FBgn0263911	3
	ENSG00000178741	FBgn0019624	14
	ENSG00000160471	FBgn0031066	8
	ENSG00000131143	FBgn0033020	15
	ENSG00000014919	FBgn0034938	14
	ENSG00000131055	FBgn0032833; FBgn0033020	12;12
	ENSG00000135940	FBgn0031830	11
	ENSG00000127184	FBgn0040773	12
	ENSG00000169021	FBgn0021906	13
	ENSG00000127540	FBgn0034245	7
	ENSG00000140740	FBgn0250814	14
	ENSG00000010256	FBgn0038271	7
	ENSG00000179091	FBgn0035600	14
	ENSG00000164405	FBgn0036728	15
	ENSG00000156467	FBgn0030733; FBgn0039576	14;14
	ENSG00000173660	FBgn0050354	14
	ENSG00000184076	FBgn0011227	11
	ENSG00000189043	FBgn0052230	12
	ENSG00000119013	FBgn0034645	13
	ENSG00000125356	FBgn0085468	5
	ENSG00000147123	FBgn0027785	12
	ENSG00000004779	FBgn0011361	11
	ENSG00000023228	FBgn0017566	15
	ENSG00000185633	FBgn0052230	9
	ENSG00000131495	FBgn0040705	15
	ENSG00000110717	FBgn0017567	14
	ENSG00000145494	FBgn0031684	15
	ENSG00000213619	FBgn0266582	14
	ENSG00000158864	FBgn0039909	15
	ENSG00000147684	FBgn0032511	15
	ENSG00000184752	FBgn0031436	15
	ENSG00000198888	FBgn0013679	10
	ENSG00000128609	FBgn0047038	13
	ENSG00000090266	FBgn0085736	8
	ENSG00000184983	FBgn0033570	15
	ENSG00000167792	FBgn0031771	14
	ENSG00000099795	FBgn0030605	15
	ENSG00000136521	FBgn0011455	15
	ENSG00000164258	FBgn0031021	14
	ENSG00000130414	FBgn0019957	14
	ENSG00000178127	FBgn0030853	14
	ENSG00000140990	FBgn0021967	15
	ENSG00000166136	FBgn0029888	15
	ENSG00000151366	FBgn0031505	13
	ENSG00000168653	FBgn0031228	9
	ENSG00000065518	FBgn0033961	8
	ENSG00000113141	FBgn0037660	13
	ENSG00000115286	FBgn0030718	14
	ENSG00000119421	FBgn0035046	14
	ENSG00000174886	FBgn0034576	11
	ENSG00000183648	FBgn0029971	7
	ENSG00000186010	FBgn0029868	11
	ENSG00000139180	FBgn0037001	14
	ENSG00000088826	FBgn0037606	10
	ENSG00000148832	FBgn0037606	13
	ENSG00000095059	FBgn0035854	14
	ENSG00000140612	FBgn0262801	10
	ENSG00000114902	FBgn0040623	11
	ENSG00000166562	FBgn0262801	13
	ENSG00000129128	FBgn0039172	14
	ENSG00000118363	FBgn0030306	14
	ENSG00000185973	FBgn0038795	14
	ENSG00000129151	FBgn0030575	14
	ENSG00000105641	FBgn0052669_deleted; FBgn0034494_deleted	8;8
	ENSG00000165841	FBgn0010383	7
	ENSG00000162482	FBgn0037975; FBgn0037974; FBgn0037973	3;3;3
	ENSG00000053371	FBgn0037975; FBgn0037974; FBgn0037973	3;3;3
	ENSG00000086475	FBgn0261270	15
	ENSG00000179918	FBgn0261270	13
	ENSG00000131781	FBgn0034943	9
	ENSG00000007933	FBgn0034943; FBgn0033079	7;7
	ENSG00000010932	FBgn0034943; FBgn0033079	7;7
	ENSG00000076258	FBgn0034943; FBgn0033079	6;6
	ENSG00000094963	FBgn0034943; FBgn0033079	8;8
	ENSG00000170502	FBgn0036648	13
	ENSG00000142185	FBgn0265194	3
	ENSG00000124615	FBgn0263241	12
	ENSG00000164172	FBgn0039280	10
	ENSG00000171723	FBgn0000316	15
	ENSG00000132382	FBgn0001341	8
	ENSG00000014138	FBgn0005696	15
	ENSG00000140521	FBgn0004406	14
	ENSG00000177084	FBgn0264326	15
	ENSG00000100479	FBgn0035644	14
	ENSG00000101868	FBgn0259113	15
	ENSG00000112941	FBgn0030049; FBgn0039251	9;9
	ENSG00000106628	FBgn0027903	15
	ENSG00000101751	FBgn0037554	13
	ENSG00000148229	FBgn0043002	13
	ENSG00000051341	FBgn0002905	15
	ENSG00000115350	FBgn0034726	13
	ENSG00000170734	FBgn0037141	12
	ENSG00000111445	FBgn0032244	14
	ENSG00000062822	FBgn0263600	15
	ENSG00000256525	FBgn0004407	9
	ENSG00000009413	FBgn0002891	12
	ENSG00000066379	FBgn0038903	15
	ENSG00000102978	FBgn0026373	15
	ENSG00000107951	FBgn0024360	12
	ENSG00000125630	FBgn0003278	14
	ENSG00000068654	FBgn0019938	13
	ENSG00000181222	FBgn0003277	14
	ENSG00000147669	FBgn0262954	13
	ENSG00000168002	FBgn0051155	14
	ENSG00000121851	FBgn0053051	10
	ENSG00000218823	FBgn0015949	12
	ENSG00000171453	FBgn0031657	15
	ENSG00000105258	FBgn0004855	15
	ENSG00000115421	FBgn0015949	13
	ENSG00000047315	FBgn0262955	15
	ENSG00000132664	FBgn0038951	15
	ENSG00000186184	FBgn0086447	15
	ENSG00000090060	FBgn0015949	13
	ENSG00000186141	FBgn0038057	15
	ENSG00000168495	FBgn0036775	11
	ENSG00000137054	FBgn0038601	7
	ENSG00000099821	FBgn0261938	15
	ENSG00000149016	FBgn0024360; FBgn0035889; FBgn0037470	3;3;3
	ENSG00000099817	FBgn0033571	14
	ENSG00000134744	FBgn0035889	4
	ENSG00000144231	FBgn0263757	8
	ENSG00000113356	FBgn0053051	9
	ENSG00000164329	FBgn0260780	10
	ENSG00000005075	FBgn0032634	15
	ENSG00000100142	FBgn0003275	14
	ENSG00000163882	FBgn0037121	15
	ENSG00000161980	FBgn0061362	13
	ENSG00000148606	FBgn0030687	14
	ENSG00000013503	FBgn0004463	15
	ENSG00000177700	FBgn0039218	15
	ENSG00000058600	FBgn0028402	13
	ENSG00000138035	FBgn0039846	15
	ENSG00000183479	FBgn0031484	10
	ENSG00000113456	FBgn0026778	13
	ENSG00000172613	FBgn0025807	13
	ENSG00000213689	FBgn0031484	11
	ENSG00000119899	FBgn0038799_deleted	7
	ENSG00000113273	FBgn0036768	11
	ENSG00000010404	FBgn0035445	15
	ENSG00000127415	FBgn0032343	14
	ENSG00000170961	FBgn0029091; FBgn0001311	4;4
	ENSG00000105509	FBgn0029091; FBgn0001311	4;4
	ENSG00000103044	FBgn0029091; FBgn0001311	4;4
	ENSG00000018510	FBgn0033983	14
	ENSG00000079462	FBgn0025809	12
	ENSG00000168092	FBgn0025809	15
	ENSG00000007168	FBgn0015754	14
	ENSG00000058668	FBgn0259214	13
	ENSG00000157087	FBgn0259214	12
	ENSG00000174437	FBgn0263006	11
	ENSG00000017260	FBgn0052451	15
	ENSG00000067842	FBgn0259214	13
	ENSG00000070961	FBgn0259214	12
	ENSG00000074370	FBgn0263006	11
	ENSG00000064270	FBgn0052451	11
	ENSG00000196296	FBgn0263006	14
	ENSG00000118160	FBgn0013995	12
	ENSG00000100678	FBgn0013995	13
	ENSG00000183023	FBgn0013995	13
	ENSG00000140090	FBgn0265767	7
	ENSG00000155886	FBgn0028704	14
	ENSG00000185052	FBgn0265767	9
	ENSG00000074621	FBgn0028704	7
	ENSG00000188467	FBgn0040031	8
	ENSG00000036565	FBgn0260964	13
	ENSG00000165646	FBgn0260964	14
	ENSG00000153291	FBgn0030872	14
	ENSG00000175567	FBgn0031757	3
	ENSG00000102078	FBgn0036199	12
	ENSG00000203797	FBgn0033543	13
	ENSG00000147471	FBgn0039751	13
	ENSG00000168781	FBgn0027279	11
	ENSG00000176095	FBgn0034644	12
	ENSG00000068745	FBgn0034644	10
	ENSG00000145725	FBgn0027279	13
	ENSG00000161896	FBgn0034644	11
	ENSG00000196368	FBgn0036111	13
	ENSG00000173598	FBgn0036111	13
	ENSG00000122824	FBgn0036111	12
	ENSG00000169814	FBgn0052751	14
	ENSG00000159267	FBgn0037332	12
	ENSG00000167531	FBgn0029765_deleted; FBgn0004425_deleted; FBgn0035813_deleted; FBgn0034539_deleted; FBgn0034538_deleted	6;6;6;6;6
	ENSG00000163406	FBgn0028491	12
	ENSG00000088386	FBgn0028491	14
	ENSG00000187714	FBgn0270928	14
	ENSG00000197818	FBgn0026787	14
	ENSG00000065923	FBgn0028703	12
	ENSG00000164707	FBgn0036816	11
	ENSG00000081800	FBgn0036816	11
	ENSG00000140279	FBgn0283531	12
	ENSG00000137857	FBgn0283531	14
	ENSG00000101323	FBgn0061356	14
	ENSG00000116882	FBgn0061356	7
	ENSG00000121310	FBgn0033761	11
	ENSG00000198246	FBgn0031250	9
	ENSG00000134575	FBgn0000032	13
	ENSG00000181830	FBgn0265351	15
	ENSG00000115665	FBgn0038641	13
	ENSG00000076351	FBgn0050345	9
	ENSG00000101438	FBgn0033911	15
	ENSG00000256870	FBgn0052669_deleted	12
	ENSG00000157593	FBgn0038524	12
	ENSG00000161513	FBgn0015582	15
	ENSG00000169180	FBgn0266572	12
	ENSG00000130227	FBgn0053180	15
	ENSG00000025800	FBgn0024889	14
	ENSG00000143891	FBgn0035679	14
	ENSG00000165591	FBgn0033717	15
	ENSG00000155368	FBgn0031992	10
	ENSG00000107819	FBgn0037239	13
	ENSG00000144741	FBgn0039357	14
	ENSG00000093000	FBgn0033264	13
	ENSG00000153201	FBgn0039302	9
	ENSG00000132182	FBgn0266580	15
	ENSG00000075188	FBgn0039301	14
	ENSG00000030066	FBgn0262647	14
	ENSG00000111581	FBgn0027868	13
	ENSG00000120253	FBgn0038609	14
	ENSG00000163002	FBgn0030943	13
	ENSG00000139496	FBgn0038722	12
	ENSG00000108559	FBgn0026207	14
	ENSG00000069248	FBgn0039004	14
	ENSG00000155561	FBgn0031078	13
	ENSG00000213024	FBgn0034118	10
	ENSG00000102900	FBgn0038274	14
	ENSG00000125450	FBgn0034310	14
	ENSG00000124789	FBgn0061200	10
	ENSG00000138750	FBgn0033737	12
	ENSG00000198088	FBgn0034118	4
	ENSG00000113569	FBgn0021761	14
	ENSG00000110713	FBgn0039120	12
	ENSG00000126883	FBgn0010660	10
	ENSG00000095319	FBgn0033766	11
	ENSG00000143552	FBgn0266580	12
	ENSG00000136243	FBgn0042125	6
	ENSG00000185344	FBgn0032373; FBgn0028670; FBgn0038613; FBgn0028671	6;6;6;6
	ENSG00000033627	FBgn0028671	13
	ENSG00000071553	FBgn0262515	9
	ENSG00000110719	FBgn0038613	6
	ENSG00000147614	FBgn0039058; FBgn0285910	8;8
	ENSG00000105929	FBgn0028670; FBgn0028671	9;9
	ENSG00000185883	FBgn0028667	14
	ENSG00000117410	FBgn0028662	15
	ENSG00000047249	FBgn0027779	15
	ENSG00000159720	FBgn0285910	14
	ENSG00000111012	FBgn0034387_deleted; FBgn0033524_deleted	6;6
	ENSG00000169359	FBgn0036662	14
	ENSG00000137124	FBgn0012036	9
	ENSG00000111275	FBgn0012036	15
	ENSG00000072210	FBgn0010548	8
	ENSG00000164904	FBgn0036857	14
	ENSG00000134216	FBgn0035398_deleted	10
	ENSG00000133048	FBgn0035398_deleted	8
	ENSG00000133063	FBgn0035398_deleted	11
	ENSG00000187733	FBgn0000079	9
	ENSG00000240038	FBgn0000079	13
	ENSG00000243480	FBgn0000079	9
	ENSG00000237763	FBgn0000078; FBgn0000079	6;6
	ENSG00000174876	FBgn0000078	6
	ENSG00000120563	FBgn0034538_deleted	11
	ENSG00000165434	FBgn0033377	12
	ENSG00000004809	FBgn0038407_deleted; FBgn0019952_deleted; FBgn0086365_deleted	7;7;7
	ENSG00000163393	FBgn0019952_deleted; FBgn0039178_deleted; FBgn0086365_deleted	4;4;4
	ENSG00000135697	FBgn0002937	9
	ENSG00000120697	FBgn0261020	14
	ENSG00000105675	FBgn0002921	5
	ENSG00000186009	FBgn0015776; FBgn0032946	7;7
	ENSG00000075673	FBgn0002921	6
	ENSG00000198743	FBgn0053124; FBgn0051668; FBgn0031998; FBgn0051262; FBgn0250757	3;3;3;3;3
	ENSG00000089472	FBgn0032116; FBgn0286203	4;4
	ENSG00000162695	FBgn0037875	15
	ENSG00000112473	FBgn0002022	14
	ENSG00000114982	FBgn0033897	10
	ENSG00000136715	FBgn0262714	10
	ENSG00000168137	FBgn0036398	8
	ENSG00000243056	FBgn0261560	11
	ENSG00000123213	FBgn0039252	6
	ENSG00000172009	FBgn0039252	8
	ENSG00000158525	FBgn0031930_deleted	8
	ENSG00000165078	FBgn0029804_deleted	9
	ENSG00000158516	FBgn0031929_deleted; FBgn0031930_deleted	9;9
	ENSG00000091704	FBgn0032144_deleted	10
	ENSG00000163751	FBgn0033241_deleted	8
	ENSG00000167751	FBgn0052808; FBgn0037677	3;3
	ENSG00000167748	FBgn0037677	4
	ENSG00000072657	FBgn0051343_deleted; FBgn0051233_deleted	4;4
	ENSG00000159640	FBgn0016122; FBgn0012037	10;10
	ENSG00000130234	FBgn0016122; FBgn0012037; FBgn0032536	6;6;6
	ENSG00000172236	FBgn0058160	3
	ENSG00000164978	FBgn0287788	12
	ENSG00000143799	FBgn0010247	13
	ENSG00000138617	FBgn0034129	10
	ENSG00000173273	FBgn0027508	12
	ENSG00000107854	FBgn0027508	11
	ENSG00000189283	FBgn0024945	3
	ENSG00000039650	FBgn0037578	14
	ENSG00000111880	FBgn0030556	14
	ENSG00000101654	FBgn0286027	15
	ENSG00000137200	FBgn0029693	12
	ENSG00000165819	FBgn0039139	14
	ENSG00000213722	FBgn0030467	11
	ENSG00000153904	FBgn0030467	15
	ENSG00000213339	FBgn0031321	14
	ENSG00000151576	FBgn0036000	15
	ENSG00000121486	FBgn0032430	3
	ENSG00000104907	FBgn0032430	15
	ENSG00000037897	FBgn0025629	15
	ENSG00000100416	FBgn0040337	15
	ENSG00000141378	FBgn0026566	14
	ENSG00000167862	FBgn0032261	14
	ENSG00000043514	FBgn0043799	15
	ENSG00000173020	FBgn0260798	13
	ENSG00000100077	FBgn0260798	15
	ENSG00000163218	FBgn0035977_deleted	8
	ENSG00000159527	FBgn0035977_deleted	10
	ENSG00000161031	FBgn0037906	7
	ENSG00000008438	FBgn0043575_deleted	11
	ENSG00000038002	FBgn0033431	14
	ENSG00000138772	FBgn0030749; FBgn0000083	3;3
	ENSG00000006007	FBgn0038432	12
	ENSG00000167397	FBgn0053544	15
	ENSG00000175806	FBgn0000565	11
	ENSG00000137996	FBgn0025630	12
	ENSG00000120158	FBgn0020909	13
	ENSG00000124275	FBgn0038429	8
	ENSG00000184207	FBgn0036760	15
	ENSG00000089060	FBgn0033324	14
	ENSG00000137204	FBgn0035645_deleted; FBgn0035647_deleted; FBgn0038260_deleted; FBgn0038261_deleted; FBgn0038262_deleted; FBgn0038407_deleted; FBgn0038715_deleted; FBgn0038716_deleted; FBgn0038718_deleted; FBgn0038719_deleted; FBgn0038720_deleted; FBgn0033778_deleted; FBgn0038717_deleted; FBgn0259164_deleted	5;5;5;5;5;5;5;5;5;5;5;5;5;5
	ENSG00000197901	FBgn0019952_deleted; FBgn0086365_deleted	6;6
	ENSG00000149452	FBgn0038407_deleted; FBgn0019952_deleted; FBgn0039178_deleted; FBgn0033778_deleted; FBgn0034479_deleted; FBgn0086365_deleted	5;5;5;5;5;5
	ENSG00000145283	FBgn0030638	8
	ENSG00000197891	FBgn0019952_deleted; FBgn0034479_deleted; FBgn0086365_deleted	6;6;6
	ENSG00000168065	FBgn0086365_deleted	6
	ENSG00000173281	FBgn0036428	9
	ENSG00000119938	FBgn0036428	11
	ENSG00000188266	FBgn0086909	13
	ENSG00000135423	FBgn0261625	13
	ENSG00000185624	FBgn0286818	15
	ENSG00000143870	FBgn0025678	15
	ENSG00000065485	FBgn0032514	14
	ENSG00000167004	FBgn0033663	14
	ENSG00000166479	FBgn0036579	14
	ENSG00000155660	FBgn0033663; FBgn0286818	5;5
	ENSG00000185615	FBgn0286818	7
	ENSG00000175309	FBgn0036381	11
	ENSG00000128918	FBgn0051075	6
	ENSG00000165092	FBgn0051075	7
	ENSG00000131373	FBgn0034488	15
	ENSG00000160752	FBgn0025373	15
	ENSG00000152904	FBgn0019662	14
	ENSG00000140905	FBgn0027945	15
	ENSG00000178445	FBgn0037801	14
	ENSG00000110435	FBgn0283658	3
	ENSG00000111669	FBgn0086355	13
	ENSG00000119689	FBgn0037891	14
	ENSG00000107902	FBgn0024995	5
	ENSG00000180817	FBgn0016687	14
	ENSG00000143363	FBgn0003116	15
	ENSG00000138777	FBgn0016687	12
	ENSG00000159199	FBgn0039830	10
	ENSG00000135390	FBgn0039830	12
	ENSG00000169020	FBgn0038224	11
	ENSG00000154723	FBgn0016119	13
	ENSG00000124172	FBgn0014391; FBgn0051477	11;11
	ENSG00000154518	FBgn0039830	9
	ENSG00000167283	FBgn0010612	15
	ENSG00000099624	FBgn0028342	13
	ENSG00000116459	FBgn0019644	13
	ENSG00000152234	FBgn0011211	15
	ENSG00000167863	FBgn0016120	15
	ENSG00000110955	FBgn0010217	12
	ENSG00000165629	FBgn0020235	15
	ENSG00000241468	FBgn0035032	12
	ENSG00000241837	FBgn0016691	13
	ENSG00000100596	FBgn0002524	15
	ENSG00000090054	FBgn0086532	15
	ENSG00000196542	FBgn0085223; FBgn0085322	6;6
	ENSG00000165389	FBgn0085322	8
	ENSG00000172296	FBgn0002524	12
	ENSG00000186104	FBgn0010383	6
	ENSG00000118816	FBgn0039858	4
	ENSG00000123130	FBgn0039855	14
	ENSG00000112304	FBgn0035356	15
	ENSG00000108813	FBgn0000157	6
	ENSG00000175592	FBgn0001297	6
	ENSG00000198814	FBgn0025592	13
	ENSG00000175066	FBgn0035392	15
	ENSG00000229894	FBgn0025592	3
	ENSG00000196475	FBgn0025592	13
	ENSG00000196968	FBgn0032117	6
	ENSG00000060642	FBgn0265174	10
	ENSG00000163527	FBgn0011336	14
	ENSG00000237172	FBgn0000221	8
	ENSG00000189366	FBgn0038552	6
	ENSG00000187676	FBgn0031765	13
	ENSG00000172728	FBgn0032117	15
	ENSG00000251287	FBgn0038552	6
	ENSG00000136731	FBgn0014075	15
	ENSG00000156966	FBgn0000221	7
	ENSG00000118017	FBgn0031491; FBgn0039378	10;10
	ENSG00000134910	FBgn0031149	15
	ENSG00000143315	FBgn0034649	15
	ENSG00000119227	FBgn0266438	8
	ENSG00000177191	FBgn0000221	6
	ENSG00000147162	FBgn0261403	13
	ENSG00000163389	FBgn0086253	15
	ENSG00000109586	FBgn0030930	13
	ENSG00000158470	FBgn0039625; FBgn0027538	4;4
	ENSG00000027847	FBgn0039258	15
	ENSG00000198488	FBgn0000221	9
	ENSG00000069943	FBgn0035464	14
	ENSG00000106648	FBgn0001970	5
	ENSG00000205301	FBgn0036446	5
	ENSG00000118276	FBgn0039625; FBgn0027538	3;3
	ENSG00000102595	FBgn0014075	13
	ENSG00000197165	FBgn0034887	8
	ENSG00000213648	FBgn0034887; FBgn0033887; FBgn0265052	7;7;7
	ENSG00000261052	FBgn0033887	5
	ENSG00000196502	FBgn0034887	8
	ENSG00000155893	FBgn0031397	15
	ENSG00000143727	FBgn0040077	12
	ENSG00000142513	FBgn0000032	9
	ENSG00000162836	FBgn0038912; FBgn0036876; FBgn0036875	4;4;4
	ENSG00000183760	FBgn0030245	14
	ENSG00000073578	FBgn0261439	15
	ENSG00000204370	FBgn0039112	12
	ENSG00000117118	FBgn0014028	15
	ENSG00000197713	FBgn0050499	14
	ENSG00000141446	FBgn0035766	10
	ENSG00000186908	FBgn0259824	15
	ENSG00000184210	FBgn0033214; FBgn0033215; FBgn0033216	10;10;10
	ENSG00000188818	FBgn0031239	8
	ENSG00000177054	FBgn0259824	11
	ENSG00000104219	FBgn0033474	12
	ENSG00000156599	FBgn0085478	10
	ENSG00000054392	FBgn0024194	15
	ENSG00000106636	FBgn0260858	14
	ENSG00000109065	FBgn0039859	15
	ENSG00000177108	FBgn0042133	6
	ENSG00000206077	FBgn0031239	5
	ENSG00000136247	FBgn0029137	3
	ENSG00000175893	FBgn0027453; FBgn0034202	4;4
	ENSG00000188706	FBgn0260941	6
	ENSG00000174165	FBgn0034729	14
	ENSG00000175048	FBgn0260941	10
	ENSG00000204160	FBgn0260941	8
	ENSG00000203972	FBgn0031974	8
	ENSG00000184307	FBgn0031495	15
	ENSG00000159714	FBgn0031239	9
	ENSG00000121579	FBgn0024188	13
	ENSG00000180776	FBgn0033474	14
	ENSG00000184788	FBgn0038302	7
	ENSG00000163812	FBgn0034057	15
	ENSG00000102383	FBgn0033474	12
	ENSG00000177669	FBgn0033476	6
	ENSG00000023041	FBgn0038039	15
	ENSG00000110583	FBgn0039687	15
	ENSG00000099904	FBgn0085478	9
	ENSG00000135372	FBgn0027330	14
	ENSG00000102312	FBgn0004957	13
	ENSG00000097033	FBgn0034433	13
	ENSG00000153786	FBgn0034057	9
	ENSG00000171320	FBgn0035766	9
	ENSG00000243477	FBgn0037747	11
	ENSG00000125505	FBgn0031815	14
	ENSG00000171307	FBgn0039489	14
	ENSG00000169764	FBgn0035978	14
