# Supplementary material for: A new metabolic model of Drosophila melanogaster and the integrative analysis of Parkinson’s disease
Source: Life Sci Alliance. 2023 May 26;6(8):e202201695. doi: 10.26508/lsa.202201695 (PMC10215973; doi:10.26508/lsa.202201695)
Supplement: Supplementary file 2 [file LSA-2022-01695_TableS2.xlsx]

## Sheet: 2. Pathway Enrichment Analysis 
	Table S2 | Enriched KEGG pathways identified using g:Profiler for the KEGG-MetaCyc-specific genes (FDR at 0.05 level).
	Term ID	Term Name	Adjusted p-value	Number of genes
	KEGG:01100	Metabolic pathways	1.07226e-68	418
	KEGG:00980	Metabolism of xenobiotics by cytochrome P450	1.00772e-35	62
	KEGG:00982	Drug metabolism - cytochrome P450	1.17776e-33	60
	KEGG:00983	Drug metabolism - other enzymes	2.51794e-29	70
	KEGG:00040	Pentose and glucuronate interconversions	9.43754e-17	38
	KEGG:00514	Other types of O-glycan biosynthesis	6.53654e-16	32
	KEGG:00480	Glutathione metabolism	7.18746e-16	49
	KEGG:00053	Ascorbate and aldarate metabolism	1.93101e-15	30
	KEGG:00830	Retinol metabolism	1.93101e-15	29
	KEGG:00512	Mucin type O-glycan biosynthesis	3.51345e-13	22
	KEGG:00510	N-Glycan biosynthesis	3.88339e-13	29
	KEGG:04120	Ubiquitin mediated proteolysis	2.47606e-11	52
	KEGG:00513	Various types of N-glycan biosynthesis	1.38972e-10	23
	KEGG:00981	Insect hormone biosynthesis	1.74224e-10	21
	KEGG:00860	Porphyrin and chlorophyll metabolism	6.19351e-10	29
	KEGG:00330	Arginine and proline metabolism	1.1691e-08	30
	KEGG:00730	Thiamine metabolism	1.81673e-07	16
	KEGG:00052	Galactose metabolism	2.46655e-07	22
	KEGG:01240	Biosynthesis of cofactors	5.26257e-07	55
	KEGG:00790	Folate biosynthesis	6.9224e-05	20
	KEGG:00620	Pyruvate metabolism	0.000210252	22
	KEGG:00532	Glycosaminoglycan biosynthesis - chondroitin sulfate / dermatan sulfate	0.000353913	7
	KEGG:00500	Starch and sucrose metabolism	0.000458455	16
	KEGG:01040	Biosynthesis of unsaturated fatty acids	0.00118398	13
	KEGG:00511	Other glycan degradation	0.00118398	12
	KEGG:00010	Glycolysis / Gluconeogenesis	0.001359	22
	KEGG:00910	Nitrogen metabolism	0.00294066	10
	KEGG:00534	Glycosaminoglycan biosynthesis - heparan sulfate / heparin	0.00407769	8
	KEGG:04146	Peroxisome	0.00527685	30
	KEGG:00232	Caffeine metabolism	0.00527685	5
	KEGG:00900	Terpenoid backbone biosynthesis	0.00641806	12
	KEGG:01200	Carbon metabolism	0.00793084	37
	KEGG:00230	Purine metabolism	0.011854	31
	KEGG:04341	Hedgehog signaling pathway - fly	0.019346	15
	KEGG:00020	Citrate cycle (TCA cycle)	0.0398241	15
	KEGG:00563	Glycosylphosphatidylinositol (GPI)-anchor biosynthesis	0.0443511	10
	KEGG:00531	Glycosaminoglycan degradation	0.0459699	7
	KEGG:00100	Steroid biosynthesis	0.0459699	4
	KEGG:00051	Fructose and mannose metabolism	0.0459699	11
	KEGG:00350	Tyrosine metabolism	0.0461626	9
	KEGG:01210	2-Oxocarboxylic acid metabolism	0.0461626	9
	KEGG:00920	Sulfur metabolism	0.047055	5
