# Supplementary material for: A new metabolic model of Drosophila melanogaster and the integrative analysis of Parkinson’s disease
Source: Life Sci Alliance. 2023 May 26;6(8):e202201695. doi: 10.26508/lsa.202201695 (PMC10215973; doi:10.26508/lsa.202201695)
Supplement: Supplementary file 3 [file LSA-2022-01695_TableS3.xlsx]

## Sheet: 3. Compartmentalized Genes
	Table S3 | Compartmentalized Drosophila genes in KEGG-MetaCyc network. Multiple compartment information is assigned to many Drosophila genes. Other sources consist of UniProt database, Reactome database, and CELLO2GO web server.
	Drosophila Genes	Gene Ontology ID	Compartment	Source
	FBgn0000017	GO:0005737	Cytosol	COMPARTMENTS DB
	FBgn0000017	GO:0005737	Cytosol	FlyBase DB
	FBgn0000017	GO:0005737	Cytosol	AmiGO 2
	FBgn0000017	GO:0005737	Cytosol	QuickGO
	FBgn0000024	GO:0005737	Cytosol	COMPARTMENTS DB
	FBgn0000024	GO:0005737	Cytosol	FlyBase DB
	FBgn0000024	GO:0005576	Extracellular	AmiGO 2
	FBgn0000024	GO:0005737	Cytosol	AmiGO 2
	FBgn0000024	GO:0005737	Cytosol	QuickGO
	FBgn0000055	GO:0005737	Cytosol	COMPARTMENTS DB
	FBgn0000055	GO:0005737	Cytosol	AmiGO 2
	FBgn0000055	GO:0005739	Mitochondria	GLAD DB
	FBgn0000056	GO:0005737	Cytosol	COMPARTMENTS DB
	FBgn0000075	GO:0005737	Cytosol	COMPARTMENTS DB
	FBgn0000075	GO:0005737	Cytosol	FlyBase DB
	FBgn0000075	GO:0005737	Cytosol	AmiGO 2
	FBgn0000075	GO:0005737	Cytosol	QuickGO
	FBgn0000173	GO:0005634	Nucleus	COMPARTMENTS DB
	FBgn0000173	GO:0005737	Cytosol	COMPARTMENTS DB
	FBgn0000173	GO:0005634	Nucleus	FlyBase DB
	FBgn0000173	GO:0005737	Cytosol	AmiGO 2
	FBgn0000173	GO:0005634	Nucleus	AmiGO 2
	FBgn0000173	GO:0005634	Nucleus	QuickGO
	FBgn0000229	GO:0005737	Cytosol	COMPARTMENTS DB
	FBgn0000229	GO:0005634	Nucleus	COMPARTMENTS DB
	FBgn0000229	GO:0005634	Nucleus	FlyBase DB
	FBgn0000229	GO:0005737	Cytosol	FlyBase DB
	FBgn0000229	GO:0005737	Cytosol	AmiGO 2
	FBgn0000229	GO:0005634	Nucleus	AmiGO 2
	FBgn0000229	GO:0005737	Cytosol	QuickGO
	FBgn0000229	GO:0005634	Nucleus	QuickGO
	FBgn0000286	GO:0005634	Nucleus	COMPARTMENTS DB
	FBgn0000286	GO:0005737	Cytosol	COMPARTMENTS DB
	FBgn0000286	GO:0005634	Nucleus	FlyBase DB
	FBgn0000286	GO:0005737	Cytosol	AmiGO 2
	FBgn0000286	GO:0005634	Nucleus	AmiGO 2
	FBgn0000286	GO:0005634	Nucleus	QuickGO
	FBgn0000289	GO:0005634	Nucleus	COMPARTMENTS DB
	FBgn0000289	GO:0005634	Nucleus	FlyBase DB
	FBgn0000289	GO:0005634	Nucleus	AmiGO 2
	FBgn0000289	GO:0005634	Nucleus	QuickGO
	FBgn0000326	GO:0005576	Extracellular	COMPARTMENTS DB
	FBgn0000326	GO:0005576	Extracellular	AmiGO 2
	FBgn0000326	GO:0005739	Mitochondria	GLAD DB
	FBgn0000449	GO:0005737	Cytosol	COMPARTMENTS DB
	FBgn0000449	GO:0005739	Mitochondria	COMPARTMENTS DB
	FBgn0000449	GO:0005739	Mitochondria	FlyBase DB
	FBgn0000449	GO:0005739	Mitochondria	AmiGO 2
	FBgn0000449	GO:0005737	Cytosol	AmiGO 2
	FBgn0000449	GO:0005739	Mitochondria	QuickGO
	FBgn0000454	GO:0005737	Cytosol	COMPARTMENTS DB
	FBgn0000454	GO:0005737	Cytosol	FlyBase DB
	FBgn0000454	GO:0005737	Cytosol	AmiGO 2
	FBgn0000454	GO:0005737	Cytosol	QuickGO
	FBgn0000454	GO:0005739	Mitochondria	GLAD DB
	FBgn0000473	GO:0005783	Endoplasmic reticulum	QuickGO
	FBgn0000520	GO:0005634	Nucleus	COMPARTMENTS DB
	FBgn0000520	GO:0005634	Nucleus	FlyBase DB
	FBgn0000520	GO:0005634	Nucleus	AmiGO 2
	FBgn0000520	GO:0005634	Nucleus	QuickGO
	FBgn0000527	GO:0005737	Cytosol	COMPARTMENTS DB
	FBgn0000527	GO:0005737	Cytosol	FlyBase DB
	FBgn0000527	GO:0005737	Cytosol	AmiGO 2
	FBgn0000527	GO:0005737	Cytosol	QuickGO
	FBgn0000592	GO:0005576	Extracellular	FlyBase DB
	FBgn0000592	GO:0005576	Extracellular	AmiGO 2
	FBgn0000592	GO:0005576	Extracellular	QuickGO
	FBgn0000594	GO:0005576	Extracellular	COMPARTMENTS DB
	FBgn0000594	GO:0005576	Extracellular	AmiGO 2
	FBgn0000594	GO:0005576	Extracellular	QuickGO
	FBgn0000640	GO:0005737	Cytosol	COMPARTMENTS DB
	FBgn0000640	GO:0005737	Cytosol	FlyBase DB
	FBgn0000640	GO:0005737	Cytosol	AmiGO 2
	FBgn0000640	GO:0005737	Cytosol	QuickGO
	FBgn0001089	GO:0005737	Cytosol	COMPARTMENTS DB
	FBgn0001089	GO:0005764	Lysosome	COMPARTMENTS DB
	FBgn0001089	GO:0005737	Cytosol	AmiGO 2
	FBgn0001112	GO:0005576	Extracellular	QuickGO
	FBgn0001112	GO:0005777	Peroxisome	GLAD DB
	FBgn0001114	GO:0005576	Extracellular	QuickGO
	FBgn0001133	GO:0005634	Nucleus	COMPARTMENTS DB
	FBgn0001133	GO:0005634	Nucleus	FlyBase DB
	FBgn0001133	GO:0005634	Nucleus	AmiGO 2
	FBgn0001133	GO:0005634	Nucleus	QuickGO
	FBgn0001142	GO:0005737	Cytosol	COMPARTMENTS DB
	FBgn0001142	GO:0005739	Mitochondria	COMPARTMENTS DB
	FBgn0001142	GO:0005739	Mitochondria	FlyBase DB
	FBgn0001142	GO:0005737	Cytosol	FlyBase DB
	FBgn0001142	GO:0005739	Mitochondria	AmiGO 2
	FBgn0001142	GO:0005737	Cytosol	AmiGO 2
	FBgn0001142	GO:0005737	Cytosol	QuickGO
	FBgn0001142	GO:0005739	Mitochondria	QuickGO
	FBgn0001142	GO:0005739	Mitochondria	GLAD DB
	FBgn0001149	GO:0005737	Cytosol	COMPARTMENTS DB
	FBgn0001149	GO:0005737	Cytosol	FlyBase DB
	FBgn0001149	GO:0005737	Cytosol	AmiGO 2
	FBgn0001149	GO:0005737	Cytosol	QuickGO
	FBgn0001187	GO:0005737	Cytosol	COMPARTMENTS DB
	FBgn0001187	GO:0005739	Mitochondria	COMPARTMENTS DB
	FBgn0001187	GO:0005739	Mitochondria	FlyBase DB
	FBgn0001187	GO:0005739	Mitochondria	AmiGO 2
	FBgn0001187	GO:0005737	Cytosol	AmiGO 2
	FBgn0001187	GO:0005739	Mitochondria	QuickGO
	FBgn0001325	GO:0005634	Nucleus	FlyBase DB
	FBgn0001325	GO:0005634	Nucleus	AmiGO 2
	FBgn0001325	GO:0005634	Nucleus	QuickGO
	FBgn0001624	GO:0005737	Cytosol	COMPARTMENTS DB
	FBgn0001624	GO:0005634	Nucleus	COMPARTMENTS DB
	FBgn0001624	GO:0005737	Cytosol	AmiGO 2
	FBgn0001624	GO:0005737	Cytosol	QuickGO
	FBgn0001624	GO:0005739	Mitochondria	GLAD DB
	FBgn0001983	GO:0005634	Nucleus	COMPARTMENTS DB
	FBgn0001983	GO:0005634	Nucleus	FlyBase DB
	FBgn0001983	GO:0005634	Nucleus	AmiGO 2
	FBgn0001983	GO:0005634	Nucleus	QuickGO
	FBgn0001990	GO:0005634	Nucleus	FlyBase DB
	FBgn0001990	GO:0005634	Nucleus	AmiGO 2
	FBgn0001990	GO:0005634	Nucleus	QuickGO
	FBgn0001992	GO:0005737	Cytosol	COMPARTMENTS DB
	FBgn0001992	GO:0005783	Endoplasmic reticulum	QuickGO
	FBgn0002174	GO:0005737	Cytosol	COMPARTMENTS DB
	FBgn0002174	GO:0005739	Mitochondria	COMPARTMENTS DB
	FBgn0002174	GO:0005739	Mitochondria	FlyBase DB
	FBgn0002174	GO:0005739	Mitochondria	AmiGO 2
	FBgn0002174	GO:0005737	Cytosol	AmiGO 2
	FBgn0002174	GO:0005739	Mitochondria	QuickGO
	FBgn0002174	GO:0005739	Mitochondria	GLAD DB
	FBgn0002431	GO:0005634	Nucleus	COMPARTMENTS DB
	FBgn0002431	GO:0005737	Cytosol	COMPARTMENTS DB
	FBgn0002431	GO:0005634	Nucleus	FlyBase DB
	FBgn0002431	GO:0005737	Cytosol	FlyBase DB
	FBgn0002431	GO:0005737	Cytosol	AmiGO 2
	FBgn0002431	GO:0005634	Nucleus	AmiGO 2
	FBgn0002431	GO:0005634	Nucleus	QuickGO
	FBgn0002431	GO:0005737	Cytosol	QuickGO
	FBgn0002570	GO:0005739	Mitochondria	GLAD DB
	FBgn0002573	GO:0005634	Nucleus	COMPARTMENTS DB
	FBgn0002573	GO:0005634	Nucleus	FlyBase DB
	FBgn0002573	GO:0005634	Nucleus	AmiGO 2
	FBgn0002573	GO:0005634	Nucleus	QuickGO
	FBgn0002936	GO:0005737	Cytosol	COMPARTMENTS DB
	FBgn0002936	GO:0005783	Endoplasmic reticulum	COMPARTMENTS DB
	FBgn0002936	GO:0005737	Cytosol	FlyBase DB
	FBgn0002936	GO:0005737	Cytosol	AmiGO 2
	FBgn0002936	GO:0005783	Endoplasmic reticulum	AmiGO 2
	FBgn0002936	GO:0005737	Cytosol	QuickGO
	FBgn0002985	GO:0005634	Nucleus	COMPARTMENTS DB
	FBgn0002985	GO:0005634	Nucleus	FlyBase DB
	FBgn0002985	GO:0005634	Nucleus	AmiGO 2
	FBgn0002985	GO:0005634	Nucleus	QuickGO
	FBgn0003067	GO:0005737	Cytosol	COMPARTMENTS DB
	FBgn0003067	GO:0005737	Cytosol	FlyBase DB
	FBgn0003067	GO:0005739	Mitochondria	AmiGO 2
	FBgn0003067	GO:0005737	Cytosol	AmiGO 2
	FBgn0003067	GO:0005737	Cytosol	QuickGO
	FBgn0003079	GO:0005737	Cytosol	FlyBase DB
	FBgn0003079	GO:0005737	Cytosol	AmiGO 2
	FBgn0003079	GO:0005737	Cytosol	QuickGO
	FBgn0003256	GO:0005634	Nucleus	COMPARTMENTS DB
	FBgn0003256	GO:0005737	Cytosol	COMPARTMENTS DB
	FBgn0003256	GO:0005576	Extracellular	COMPARTMENTS DB
	FBgn0003256	GO:0005634	Nucleus	FlyBase DB
	FBgn0003256	GO:0005737	Cytosol	FlyBase DB
	FBgn0003256	GO:0005737	Cytosol	AmiGO 2
	FBgn0003256	GO:0005634	Nucleus	AmiGO 2
	FBgn0003256	GO:0005634	Nucleus	QuickGO
	FBgn0003256	GO:0005737	Cytosol	QuickGO
	FBgn0003292	GO:0005737	Cytosol	COMPARTMENTS DB
	FBgn0003292	GO:0005783	Endoplasmic reticulum	COMPARTMENTS DB
	FBgn0003292	GO:0005783	Endoplasmic reticulum	FlyBase DB
	FBgn0003292	GO:0005737	Cytosol	AmiGO 2
	FBgn0003292	GO:0005783	Endoplasmic reticulum	AmiGO 2
	FBgn0003292	GO:0005783	Endoplasmic reticulum	QuickGO
	FBgn0003312	GO:0005634	Nucleus	COMPARTMENTS DB
	FBgn0003312	GO:0005737	Cytosol	COMPARTMENTS DB
	FBgn0003312	GO:0005739	Mitochondria	COMPARTMENTS DB
	FBgn0003312	GO:0005739	Mitochondria	FlyBase DB
	FBgn0003312	GO:0005634	Nucleus	FlyBase DB
	FBgn0003312	GO:0005739	Mitochondria	AmiGO 2
	FBgn0003312	GO:0005737	Cytosol	AmiGO 2
	FBgn0003312	GO:0005634	Nucleus	AmiGO 2
	FBgn0003312	GO:0005739	Mitochondria	QuickGO
	FBgn0003312	GO:0005634	Nucleus	QuickGO
	FBgn0003371	GO:0005634	Nucleus	FlyBase DB
	FBgn0003371	GO:0005737	Cytosol	FlyBase DB
	FBgn0003371	GO:0005576	Extracellular	AmiGO 2
	FBgn0003371	GO:0005737	Cytosol	AmiGO 2
	FBgn0003371	GO:0005634	Nucleus	AmiGO 2
	FBgn0003371	GO:0005737	Cytosol	QuickGO
	FBgn0003371	GO:0005634	Nucleus	QuickGO
	FBgn0003388	GO:0005737	Cytosol	COMPARTMENTS DB
	FBgn0003388	GO:0005739	Mitochondria	COMPARTMENTS DB
	FBgn0003388	GO:0005739	Mitochondria	FlyBase DB
	FBgn0003388	GO:0005739	Mitochondria	AmiGO 2
	FBgn0003388	GO:0005737	Cytosol	AmiGO 2
	FBgn0003388	GO:0005739	Mitochondria	QuickGO
	FBgn0003486	GO:0005737	Cytosol	COMPARTMENTS DB
	FBgn0003486	GO:0005783	Endoplasmic reticulum	COMPARTMENTS DB
	FBgn0003486	GO:0005783	Endoplasmic reticulum	FlyBase DB
	FBgn0003486	GO:0005737	Cytosol	AmiGO 2
	FBgn0003486	GO:0005783	Endoplasmic reticulum	AmiGO 2
	FBgn0003486	GO:0005783	Endoplasmic reticulum	QuickGO
	FBgn0003502	GO:0005737	Cytosol	COMPARTMENTS DB
	FBgn0003502	GO:0005576	Extracellular	COMPARTMENTS DB
	FBgn0003502	GO:0005634	Nucleus	COMPARTMENTS DB
	FBgn0003502	GO:0005737	Cytosol	FlyBase DB
	FBgn0003502	GO:0005576	Extracellular	AmiGO 2
	FBgn0003502	GO:0005737	Cytosol	AmiGO 2
	FBgn0003502	GO:0005737	Cytosol	QuickGO
	FBgn0003557	GO:0005737	Cytosol	COMPARTMENTS DB
	FBgn0003557	GO:0005737	Cytosol	FlyBase DB
	FBgn0003557	GO:0005737	Cytosol	AmiGO 2
	FBgn0003557	GO:0005737	Cytosol	QuickGO
	FBgn0003567	GO:0005634	Nucleus	COMPARTMENTS DB
	FBgn0003567	GO:0005634	Nucleus	FlyBase DB
	FBgn0003567	GO:0005634	Nucleus	AmiGO 2
	FBgn0003567	GO:0005634	Nucleus	QuickGO
	FBgn0003731	GO:0005737	Cytosol	COMPARTMENTS DB
	FBgn0003731	GO:0005576	Extracellular	COMPARTMENTS DB
	FBgn0003731	GO:0005634	Nucleus	COMPARTMENTS DB
	FBgn0003863	GO:0005576	Extracellular	COMPARTMENTS DB
	FBgn0003863	GO:0005576	Extracellular	QuickGO
	FBgn0003961	GO:0005737	Cytosol	COMPARTMENTS DB
	FBgn0003961	GO:0005777	Peroxisome	COMPARTMENTS DB
	FBgn0003961	GO:0005777	Peroxisome	FlyBase DB
	FBgn0003961	GO:0005777	Peroxisome	AmiGO 2
	FBgn0003961	GO:0005737	Cytosol	AmiGO 2
	FBgn0003961	GO:0005777	Peroxisome	QuickGO
	FBgn0003961	GO:0005739	Mitochondria	GLAD DB
	FBgn0003961	GO:0005777	Peroxisome	GLAD DB
	FBgn0004106	GO:0005737	Cytosol	COMPARTMENTS DB
	FBgn0004106	GO:0005634	Nucleus	COMPARTMENTS DB
	FBgn0004106	GO:0005634	Nucleus	FlyBase DB
	FBgn0004106	GO:0005737	Cytosol	AmiGO 2
	FBgn0004106	GO:0005634	Nucleus	AmiGO 2
	FBgn0004106	GO:0005634	Nucleus	QuickGO
	FBgn0004107	GO:0005737	Cytosol	COMPARTMENTS DB
	FBgn0004107	GO:0005634	Nucleus	COMPARTMENTS DB
	FBgn0004107	GO:0005737	Cytosol	FlyBase DB
	FBgn0004107	GO:0005634	Nucleus	FlyBase DB
	FBgn0004107	GO:0005737	Cytosol	AmiGO 2
	FBgn0004107	GO:0005634	Nucleus	AmiGO 2
	FBgn0004107	GO:0005737	Cytosol	QuickGO
	FBgn0004107	GO:0005634	Nucleus	QuickGO
	FBgn0004108	GO:0005737	Cytosol	COMPARTMENTS DB
	FBgn0004108	GO:0005576	Extracellular	COMPARTMENTS DB
	FBgn0004108	GO:0005737	Cytosol	FlyBase DB
	FBgn0004108	GO:0005576	Extracellular	AmiGO 2
	FBgn0004108	GO:0005737	Cytosol	AmiGO 2
	FBgn0004108	GO:0005737	Cytosol	QuickGO
	FBgn0004432	GO:0005737	Cytosol	COMPARTMENTS DB
	FBgn0004432	GO:0005634	Nucleus	COMPARTMENTS DB
	FBgn0004432	GO:0005634	Nucleus	FlyBase DB
	FBgn0004432	GO:0005737	Cytosol	FlyBase DB
	FBgn0004432	GO:0005737	Cytosol	AmiGO 2
	FBgn0004432	GO:0005634	Nucleus	AmiGO 2
	FBgn0004432	GO:0005737	Cytosol	QuickGO
	FBgn0004432	GO:0005634	Nucleus	QuickGO
	FBgn0004432	GO:0005739	Mitochondria	GLAD DB
	FBgn0004436	GO:0005634	Nucleus	COMPARTMENTS DB
	FBgn0004436	GO:0005737	Cytosol	COMPARTMENTS DB
	FBgn0004436	GO:0005737	Cytosol	FlyBase DB
	FBgn0004436	GO:0005634	Nucleus	FlyBase DB
	FBgn0004436	GO:0005737	Cytosol	AmiGO 2
	FBgn0004436	GO:0005634	Nucleus	AmiGO 2
	FBgn0004436	GO:0005634	Nucleus	QuickGO
	FBgn0004436	GO:0005737	Cytosol	QuickGO
	FBgn0004584	GO:0005634	Nucleus	COMPARTMENTS DB
	FBgn0004584	GO:0005634	Nucleus	FlyBase DB
	FBgn0004584	GO:0005634	Nucleus	AmiGO 2
	FBgn0004584	GO:0005634	Nucleus	QuickGO
	FBgn0004618	GO:0005634	Nucleus	COMPARTMENTS DB
	FBgn0004618	GO:0005634	Nucleus	FlyBase DB
	FBgn0004618	GO:0005634	Nucleus	AmiGO 2
	FBgn0004618	GO:0005634	Nucleus	QuickGO
	FBgn0004859	GO:0005634	Nucleus	COMPARTMENTS DB
	FBgn0004859	GO:0005737	Cytosol	COMPARTMENTS DB
	FBgn0004859	GO:0005634	Nucleus	FlyBase DB
	FBgn0004859	GO:0005737	Cytosol	AmiGO 2
	FBgn0004859	GO:0005634	Nucleus	AmiGO 2
	FBgn0004859	GO:0005634	Nucleus	QuickGO
	FBgn0004864	GO:0005737	Cytosol	COMPARTMENTS DB
	FBgn0004864	GO:0005737	Cytosol	AmiGO 2
	FBgn0004892	GO:0005634	Nucleus	COMPARTMENTS DB
	FBgn0004892	GO:0005634	Nucleus	FlyBase DB
	FBgn0004892	GO:0005634	Nucleus	AmiGO 2
	FBgn0004892	GO:0005634	Nucleus	QuickGO
	FBgn0004893	GO:0005634	Nucleus	FlyBase DB
	FBgn0004893	GO:0005634	Nucleus	AmiGO 2
	FBgn0004893	GO:0005634	Nucleus	QuickGO
	FBgn0004959	GO:0005737	Cytosol	COMPARTMENTS DB
	FBgn0004959	GO:0005783	Endoplasmic reticulum	COMPARTMENTS DB
	FBgn0004959	GO:0005783	Endoplasmic reticulum	FlyBase DB
	FBgn0004959	GO:0005737	Cytosol	FlyBase DB
	FBgn0004959	GO:0005737	Cytosol	AmiGO 2
	FBgn0004959	GO:0005783	Endoplasmic reticulum	AmiGO 2
	FBgn0004959	GO:0005737	Cytosol	QuickGO
	FBgn0004959	GO:0005783	Endoplasmic reticulum	QuickGO
	FBgn0005640	GO:0005737	Cytosol	COMPARTMENTS DB
	FBgn0005640	GO:0005634	Nucleus	COMPARTMENTS DB
	FBgn0005640	GO:0005737	Cytosol	FlyBase DB
	FBgn0005640	GO:0005634	Nucleus	FlyBase DB
	FBgn0005640	GO:0005737	Cytosol	AmiGO 2
	FBgn0005640	GO:0005634	Nucleus	AmiGO 2
	FBgn0005640	GO:0005634	Nucleus	QuickGO
	FBgn0005640	GO:0005737	Cytosol	QuickGO
	FBgn0005642	GO:0005634	Nucleus	COMPARTMENTS DB
	FBgn0005642	GO:0005634	Nucleus	FlyBase DB
	FBgn0005642	GO:0005634	Nucleus	AmiGO 2
	FBgn0005642	GO:0005634	Nucleus	QuickGO
	FBgn0005670	GO:0005737	Cytosol	COMPARTMENTS DB
	FBgn0005670	GO:0005783	Endoplasmic reticulum	QuickGO
	FBgn0005694	GO:0005634	Nucleus	COMPARTMENTS DB
	FBgn0005694	GO:0005634	Nucleus	QuickGO
	FBgn0010019	GO:0005737	Cytosol	COMPARTMENTS DB
	FBgn0010019	GO:0005783	Endoplasmic reticulum	QuickGO
	FBgn0010019	GO:0005739	Mitochondria	GLAD DB
	FBgn0010038	GO:0005737	Cytosol	COMPARTMENTS DB
	FBgn0010038	GO:0005737	Cytosol	FlyBase DB
	FBgn0010038	GO:0005737	Cytosol	AmiGO 2
	FBgn0010038	GO:0005737	Cytosol	QuickGO
	FBgn0010039	GO:0005737	Cytosol	COMPARTMENTS DB
	FBgn0010039	GO:0005737	Cytosol	FlyBase DB
	FBgn0010039	GO:0005737	Cytosol	AmiGO 2
	FBgn0010039	GO:0005737	Cytosol	QuickGO
	FBgn0010040	GO:0005737	Cytosol	COMPARTMENTS DB
	FBgn0010040	GO:0005737	Cytosol	FlyBase DB
	FBgn0010040	GO:0005737	Cytosol	AmiGO 2
	FBgn0010040	GO:0005737	Cytosol	QuickGO
	FBgn0010041	GO:0005737	Cytosol	COMPARTMENTS DB
	FBgn0010041	GO:0005737	Cytosol	FlyBase DB
	FBgn0010041	GO:0005737	Cytosol	AmiGO 2
	FBgn0010041	GO:0005737	Cytosol	QuickGO
	FBgn0010042	GO:0005737	Cytosol	COMPARTMENTS DB
	FBgn0010042	GO:0005737	Cytosol	FlyBase DB
	FBgn0010042	GO:0005737	Cytosol	AmiGO 2
	FBgn0010042	GO:0005737	Cytosol	QuickGO
	FBgn0010043	GO:0005737	Cytosol	COMPARTMENTS DB
	FBgn0010043	GO:0005737	Cytosol	FlyBase DB
	FBgn0010043	GO:0005737	Cytosol	AmiGO 2
	FBgn0010043	GO:0005737	Cytosol	QuickGO
	FBgn0010044	GO:0005737	Cytosol	COMPARTMENTS DB
	FBgn0010044	GO:0005737	Cytosol	FlyBase DB
	FBgn0010044	GO:0005737	Cytosol	AmiGO 2
	FBgn0010044	GO:0005737	Cytosol	QuickGO
	FBgn0010052	GO:0005737	Cytosol	COMPARTMENTS DB
	FBgn0010052	GO:0005739	Mitochondria	COMPARTMENTS DB
	FBgn0010052	GO:0005576	Extracellular	COMPARTMENTS DB
	FBgn0010052	GO:0005739	Mitochondria	FlyBase DB
	FBgn0010052	GO:0005576	Extracellular	AmiGO 2
	FBgn0010052	GO:0005739	Mitochondria	AmiGO 2
	FBgn0010052	GO:0005737	Cytosol	AmiGO 2
	FBgn0010052	GO:0005739	Mitochondria	QuickGO
	FBgn0010053	GO:0005737	Cytosol	COMPARTMENTS DB
	FBgn0010053	GO:0005783	Endoplasmic reticulum	QuickGO
	FBgn0010053	GO:0005739	Mitochondria	GLAD DB
	FBgn0010357	GO:0005576	Extracellular	QuickGO
	FBgn0010358	GO:0005737	Cytosol	COMPARTMENTS DB
	FBgn0010358	GO:0005737	Cytosol	AmiGO 2
	FBgn0010358	GO:0005576	Extracellular	QuickGO
	FBgn0010359	GO:0005737	Cytosol	COMPARTMENTS DB
	FBgn0010359	GO:0005576	Extracellular	QuickGO
	FBgn0010389	GO:0005576	Extracellular	COMPARTMENTS DB
	FBgn0010425	GO:0005576	Extracellular	QuickGO
	FBgn0010531	GO:0005737	Cytosol	COMPARTMENTS DB
	FBgn0010531	GO:0005777	Peroxisome	COMPARTMENTS DB
	FBgn0010531	GO:0005737	Cytosol	FlyBase DB
	FBgn0010531	GO:0005777	Peroxisome	FlyBase DB
	FBgn0010531	GO:0005777	Peroxisome	AmiGO 2
	FBgn0010531	GO:0005737	Cytosol	AmiGO 2
	FBgn0010531	GO:0005737	Cytosol	QuickGO
	FBgn0010531	GO:0005777	Peroxisome	QuickGO
	FBgn0010531	GO:0005777	Peroxisome	GLAD DB
	FBgn0010768	GO:0005634	Nucleus	COMPARTMENTS DB
	FBgn0010768	GO:0005634	Nucleus	QuickGO
	FBgn0011217	GO:0005634	Nucleus	COMPARTMENTS DB
	FBgn0011217	GO:0005737	Cytosol	COMPARTMENTS DB
	FBgn0011217	GO:0005634	Nucleus	FlyBase DB
	FBgn0011217	GO:0005634	Nucleus	AmiGO 2
	FBgn0011217	GO:0005634	Nucleus	QuickGO
	FBgn0011297	GO:0005737	Cytosol	COMPARTMENTS DB
	FBgn0011297	GO:0005783	Endoplasmic reticulum	COMPARTMENTS DB
	FBgn0011297	GO:0005783	Endoplasmic reticulum	FlyBase DB
	FBgn0011297	GO:0005737	Cytosol	AmiGO 2
	FBgn0011297	GO:0005783	Endoplasmic reticulum	AmiGO 2
	FBgn0011297	GO:0005783	Endoplasmic reticulum	QuickGO
	FBgn0011554	GO:0005576	Extracellular	QuickGO
	FBgn0011555	GO:0005576	Extracellular	QuickGO
	FBgn0011556	GO:0005576	Extracellular	QuickGO
	FBgn0011566	GO:0005634	Nucleus	COMPARTMENTS DB
	FBgn0011566	GO:0005737	Cytosol	COMPARTMENTS DB
	FBgn0011566	GO:0005634	Nucleus	FlyBase DB
	FBgn0011566	GO:0005634	Nucleus	AmiGO 2
	FBgn0011566	GO:0005634	Nucleus	QuickGO
	FBgn0011576	GO:0005783	Endoplasmic reticulum	QuickGO
	FBgn0011591	GO:0005737	Cytosol	COMPARTMENTS DB
	FBgn0011591	GO:0005783	Endoplasmic reticulum	COMPARTMENTS DB
	FBgn0011591	GO:0005794	Golgi apparatus	COMPARTMENTS DB
	FBgn0011591	GO:0005794	Golgi apparatus	FlyBase DB
	FBgn0011591	GO:0005783	Endoplasmic reticulum	FlyBase DB
	FBgn0011591	GO:0005737	Cytosol	FlyBase DB
	FBgn0011591	GO:0005737	Cytosol	AmiGO 2
	FBgn0011591	GO:0005783	Endoplasmic reticulum	AmiGO 2
	FBgn0011591	GO:0005794	Golgi apparatus	AmiGO 2
	FBgn0011591	GO:0005794	Golgi apparatus	QuickGO
	FBgn0011591	GO:0005737	Cytosol	QuickGO
	FBgn0011591	GO:0005783	Endoplasmic reticulum	QuickGO
	FBgn0011740	GO:0005737	Cytosol	COMPARTMENTS DB
	FBgn0011740	GO:0005783	Endoplasmic reticulum	COMPARTMENTS DB
	FBgn0011740	GO:0005794	Golgi apparatus	COMPARTMENTS DB
	FBgn0011740	GO:0005783	Endoplasmic reticulum	FlyBase DB
	FBgn0011740	GO:0005737	Cytosol	AmiGO 2
	FBgn0011740	GO:0005783	Endoplasmic reticulum	AmiGO 2
	FBgn0011740	GO:0005794	Golgi apparatus	AmiGO 2
	FBgn0011740	GO:0005794	Golgi apparatus	QuickGO
	FBgn0011740	GO:0005783	Endoplasmic reticulum	QuickGO
	FBgn0011747	GO:0005737	Cytosol	COMPARTMENTS DB
	FBgn0011747	GO:0005737	Cytosol	AmiGO 2
	FBgn0011747	GO:0005739	Mitochondria	GLAD DB
	FBgn0011817	GO:0005634	Nucleus	FlyBase DB
	FBgn0011817	GO:0005737	Cytosol	FlyBase DB
	FBgn0011817	GO:0005737	Cytosol	AmiGO 2
	FBgn0011817	GO:0005634	Nucleus	AmiGO 2
	FBgn0011817	GO:0005634	Nucleus	QuickGO
	FBgn0011817	GO:0005737	Cytosol	QuickGO
	FBgn0013435	GO:0005634	Nucleus	COMPARTMENTS DB
	FBgn0013435	GO:0005634	Nucleus	FlyBase DB
	FBgn0013435	GO:0005634	Nucleus	AmiGO 2
	FBgn0013435	GO:0005634	Nucleus	QuickGO
	FBgn0013469	GO:0005634	Nucleus	FlyBase DB
	FBgn0013469	GO:0005634	Nucleus	AmiGO 2
	FBgn0013469	GO:0005634	Nucleus	QuickGO
	FBgn0013674	GO:0005739	Mitochondria	COMPARTMENTS DB
	FBgn0013674	GO:0005737	Cytosol	COMPARTMENTS DB
	FBgn0013674	GO:0005739	Mitochondria	AmiGO 2
	FBgn0013674	GO:0005737	Cytosol	AmiGO 2
	FBgn0013674	GO:0005739	Mitochondria	QuickGO
	FBgn0013674	GO:0005739	Mitochondria	GLAD DB
	FBgn0013675	GO:0005737	Cytosol	COMPARTMENTS DB
	FBgn0013675	GO:0005739	Mitochondria	COMPARTMENTS DB
	FBgn0013675	GO:0005739	Mitochondria	AmiGO 2
	FBgn0013675	GO:0005737	Cytosol	AmiGO 2
	FBgn0013675	GO:0005739	Mitochondria	QuickGO
	FBgn0013675	GO:0005739	Mitochondria	GLAD DB
	FBgn0013676	GO:0005737	Cytosol	COMPARTMENTS DB
	FBgn0013676	GO:0005739	Mitochondria	COMPARTMENTS DB
	FBgn0013676	GO:0005739	Mitochondria	FlyBase DB
	FBgn0013676	GO:0005739	Mitochondria	AmiGO 2
	FBgn0013676	GO:0005737	Cytosol	AmiGO 2
	FBgn0013676	GO:0005739	Mitochondria	QuickGO
	FBgn0013676	GO:0005739	Mitochondria	GLAD DB
	FBgn0013678	GO:0005739	Mitochondria	AmiGO 2
	FBgn0013678	GO:0005737	Cytosol	AmiGO 2
	FBgn0013678	GO:0005739	Mitochondria	QuickGO
	FBgn0013678	GO:0005739	Mitochondria	GLAD DB
	FBgn0013684	GO:0005739	Mitochondria	AmiGO 2
	FBgn0013684	GO:0005737	Cytosol	AmiGO 2
	FBgn0013684	GO:0005739	Mitochondria	QuickGO
	FBgn0013684	GO:0005739	Mitochondria	GLAD DB
	FBgn0013762	GO:0005737	Cytosol	COMPARTMENTS DB
	FBgn0013762	GO:0005634	Nucleus	COMPARTMENTS DB
	FBgn0013762	GO:0005737	Cytosol	FlyBase DB
	FBgn0013762	GO:0005634	Nucleus	FlyBase DB
	FBgn0013762	GO:0005737	Cytosol	AmiGO 2
	FBgn0013762	GO:0005634	Nucleus	AmiGO 2
	FBgn0013762	GO:0005634	Nucleus	QuickGO
	FBgn0013762	GO:0005737	Cytosol	QuickGO
	FBgn0013771	GO:0005783	Endoplasmic reticulum	QuickGO
	FBgn0013772	GO:0005783	Endoplasmic reticulum	QuickGO
	FBgn0013772	GO:0005783	Endoplasmic reticulum	LOPIT (Tan et al., 2009)
	FBgn0013773	GO:0005783	Endoplasmic reticulum	QuickGO
	FBgn0013987	GO:0005737	Cytosol	COMPARTMENTS DB
	FBgn0013987	GO:0005634	Nucleus	COMPARTMENTS DB
	FBgn0013987	GO:0005737	Cytosol	FlyBase DB
	FBgn0013987	GO:0005634	Nucleus	FlyBase DB
	FBgn0013987	GO:0005737	Cytosol	AmiGO 2
	FBgn0013987	GO:0005634	Nucleus	AmiGO 2
	FBgn0013987	GO:0005634	Nucleus	QuickGO
	FBgn0013987	GO:0005737	Cytosol	QuickGO
	FBgn0014469	GO:0005783	Endoplasmic reticulum	QuickGO
	FBgn0014469	GO:0005783	Endoplasmic reticulum	LOPIT (Tan et al., 2009)
	FBgn0014868	GO:0005783	Endoplasmic reticulum	COMPARTMENTS DB
	FBgn0014868	GO:0005737	Cytosol	COMPARTMENTS DB
	FBgn0014868	GO:0005737	Cytosol	AmiGO 2
	FBgn0014868	GO:0005783	Endoplasmic reticulum	AmiGO 2
	FBgn0014868	GO:0005783	Endoplasmic reticulum	QuickGO
	FBgn0014868	GO:0005739	Mitochondria	GLAD DB
	FBgn0014868	GO:0005783	Endoplasmic reticulum	LOPIT (Tan et al., 2009)
	FBgn0014868	GO:0005783	Endoplasmic reticulum	Training data (Tan et al., 2009) | Stagljar, I., Aebi, M. and te Heesen, S. (1995) PCR-mediated cloning and sequencing of the DmOST50 gene, a WBP1/AvOST50/OST48 homologue, from Drosophila melanogaster. Gene, 158, 209.
	FBgn0014903	GO:0005737	Cytosol	COMPARTMENTS DB
	FBgn0014903	GO:0005739	Mitochondria	COMPARTMENTS DB
	FBgn0014903	GO:0005739	Mitochondria	FlyBase DB
	FBgn0014903	GO:0005739	Mitochondria	AmiGO 2
	FBgn0014903	GO:0005737	Cytosol	AmiGO 2
	FBgn0014903	GO:0005739	Mitochondria	QuickGO
	FBgn0014903	GO:0005739	Mitochondria	GLAD DB
	FBgn0015011	GO:0005737	Cytosol	COMPARTMENTS DB
	FBgn0015011	GO:0005737	Cytosol	AmiGO 2
	FBgn0015019	GO:0005737	Cytosol	COMPARTMENTS DB
	FBgn0015019	GO:0005737	Cytosol	AmiGO 2
	FBgn0015019	GO:0005737	Cytosol	QuickGO
	FBgn0015032	GO:0005737	Cytosol	COMPARTMENTS DB
	FBgn0015032	GO:0005783	Endoplasmic reticulum	QuickGO
	FBgn0015034	GO:0005783	Endoplasmic reticulum	QuickGO
	FBgn0015035	GO:0005737	Cytosol	COMPARTMENTS DB
	FBgn0015035	GO:0005783	Endoplasmic reticulum	COMPARTMENTS DB
	FBgn0015035	GO:0005783	Endoplasmic reticulum	FlyBase DB
	FBgn0015035	GO:0005737	Cytosol	AmiGO 2
	FBgn0015035	GO:0005783	Endoplasmic reticulum	AmiGO 2
	FBgn0015035	GO:0005783	Endoplasmic reticulum	QuickGO
	FBgn0015036	GO:0005783	Endoplasmic reticulum	QuickGO
	FBgn0015037	GO:0005737	Cytosol	COMPARTMENTS DB
	FBgn0015037	GO:0005783	Endoplasmic reticulum	QuickGO
	FBgn0015038	GO:0005783	Endoplasmic reticulum	QuickGO
	FBgn0015039	GO:0005783	Endoplasmic reticulum	QuickGO
	FBgn0015040	GO:0005783	Endoplasmic reticulum	QuickGO
	FBgn0015075	GO:0005634	Nucleus	COMPARTMENTS DB
	FBgn0015075	GO:0005634	Nucleus	FlyBase DB
	FBgn0015075	GO:0005634	Nucleus	AmiGO 2
	FBgn0015075	GO:0005634	Nucleus	QuickGO
	FBgn0015295	GO:0005737	Cytosol	COMPARTMENTS DB
	FBgn0015295	GO:0005737	Cytosol	FlyBase DB
	FBgn0015295	GO:0005737	Cytosol	AmiGO 2
	FBgn0015295	GO:0005737	Cytosol	QuickGO
	FBgn0015320	GO:0005634	Nucleus	FlyBase DB
	FBgn0015320	GO:0005634	Nucleus	AmiGO 2
	FBgn0015320	GO:0005634	Nucleus	QuickGO
	FBgn0015321	GO:0005634	Nucleus	COMPARTMENTS DB
	FBgn0015321	GO:0005737	Cytosol	COMPARTMENTS DB
	FBgn0015321	GO:0005634	Nucleus	FlyBase DB
	FBgn0015321	GO:0005634	Nucleus	AmiGO 2
	FBgn0015321	GO:0005634	Nucleus	QuickGO
	FBgn0015360	GO:0005783	Endoplasmic reticulum	QuickGO
	FBgn0015360	GO:0005794	Golgi apparatus	QuickGO
	FBgn0015509	GO:0005634	Nucleus	COMPARTMENTS DB
	FBgn0015509	GO:0005737	Cytosol	COMPARTMENTS DB
	FBgn0015509	GO:0005634	Nucleus	FlyBase DB
	FBgn0015509	GO:0005634	Nucleus	AmiGO 2
	FBgn0015509	GO:0005737	Cytosol	QuickGO
	FBgn0015509	GO:0005634	Nucleus	QuickGO
	FBgn0015574	GO:0005737	Cytosol	COMPARTMENTS DB
	FBgn0015574	GO:0005739	Mitochondria	COMPARTMENTS DB
	FBgn0015575	GO:0005739	Mitochondria	GLAD DB
	FBgn0015618	GO:0005634	Nucleus	COMPARTMENTS DB
	FBgn0015618	GO:0005634	Nucleus	FlyBase DB
	FBgn0015618	GO:0005634	Nucleus	AmiGO 2
	FBgn0015618	GO:0005634	Nucleus	QuickGO
	FBgn0015623	GO:0005737	Cytosol	COMPARTMENTS DB
	FBgn0015623	GO:0005737	Cytosol	AmiGO 2
	FBgn0015623	GO:0005783	Endoplasmic reticulum	QuickGO
	FBgn0015623	GO:0005737	Cytosol	QuickGO
	FBgn0015623	GO:0005739	Mitochondria	GLAD DB
	FBgn0015623	GO:0005783	Endoplasmic reticulum	LOPIT (Tan et al., 2009)
	FBgn0015623	GO:0005783	Endoplasmic reticulum	Training data (Tan et al., 2009)
	FBgn0015714	GO:0005783	Endoplasmic reticulum	QuickGO
	FBgn0015765	GO:0005634	Nucleus	COMPARTMENTS DB
	FBgn0015765	GO:0005737	Cytosol	COMPARTMENTS DB
	FBgn0015765	GO:0005634	Nucleus	FlyBase DB
	FBgn0015765	GO:0005737	Cytosol	FlyBase DB
	FBgn0015765	GO:0005737	Cytosol	AmiGO 2
	FBgn0015765	GO:0005634	Nucleus	AmiGO 2
	FBgn0015765	GO:0005737	Cytosol	QuickGO
	FBgn0015765	GO:0005634	Nucleus	QuickGO
	FBgn0015781	GO:0005737	Cytosol	COMPARTMENTS DB
	FBgn0015781	GO:0005739	Mitochondria	COMPARTMENTS DB
	FBgn0016123	GO:0005576	Extracellular	COMPARTMENTS DB
	FBgn0016123	GO:0005576	Extracellular	FlyBase DB
	FBgn0016123	GO:0005576	Extracellular	AmiGO 2
	FBgn0016123	GO:0005576	Extracellular	QuickGO
	FBgn0016131	GO:0005634	Nucleus	COMPARTMENTS DB
	FBgn0016131	GO:0005737	Cytosol	COMPARTMENTS DB
	FBgn0016131	GO:0005634	Nucleus	FlyBase DB
	FBgn0016131	GO:0005634	Nucleus	AmiGO 2
	FBgn0016131	GO:0005634	Nucleus	QuickGO
	FBgn0016696	GO:0005634	Nucleus	COMPARTMENTS DB
	FBgn0016696	GO:0005634	Nucleus	FlyBase DB
	FBgn0016696	GO:0005634	Nucleus	AmiGO 2
	FBgn0016696	GO:0005634	Nucleus	QuickGO
	FBgn0016930	GO:0005737	Cytosol	COMPARTMENTS DB
	FBgn0016930	GO:0005634	Nucleus	COMPARTMENTS DB
	FBgn0016930	GO:0005737	Cytosol	FlyBase DB
	FBgn0016930	GO:0005634	Nucleus	FlyBase DB
	FBgn0016930	GO:0005737	Cytosol	AmiGO 2
	FBgn0016930	GO:0005634	Nucleus	AmiGO 2
	FBgn0016930	GO:0005634	Nucleus	QuickGO
	FBgn0016930	GO:0005737	Cytosol	QuickGO
	FBgn0017456	GO:0005634	Nucleus	COMPARTMENTS DB
	FBgn0017456	GO:0005737	Cytosol	COMPARTMENTS DB
	FBgn0017456	GO:0005739	Mitochondria	COMPARTMENTS DB
	FBgn0017456	GO:0005634	Nucleus	FlyBase DB
	FBgn0017456	GO:0005634	Nucleus	AmiGO 2
	FBgn0017456	GO:0005634	Nucleus	QuickGO
	FBgn0017558	GO:0005737	Cytosol	COMPARTMENTS DB
	FBgn0017558	GO:0005739	Mitochondria	COMPARTMENTS DB
	FBgn0017558	GO:0005739	Mitochondria	FlyBase DB
	FBgn0017558	GO:0005739	Mitochondria	AmiGO 2
	FBgn0017558	GO:0005737	Cytosol	AmiGO 2
	FBgn0017558	GO:0005739	Mitochondria	QuickGO
	FBgn0017558	GO:0005739	Mitochondria	GLAD DB
	FBgn0017581	GO:0005634	Nucleus	COMPARTMENTS DB
	FBgn0017581	GO:0005737	Cytosol	COMPARTMENTS DB
	FBgn0017581	GO:0005737	Cytosol	FlyBase DB
	FBgn0017581	GO:0005634	Nucleus	FlyBase DB
	FBgn0017581	GO:0005737	Cytosol	AmiGO 2
	FBgn0017581	GO:0005634	Nucleus	AmiGO 2
	FBgn0017581	GO:0005737	Cytosol	QuickGO
	FBgn0017581	GO:0005634	Nucleus	QuickGO
	FBgn0019949	GO:0005634	Nucleus	COMPARTMENTS DB
	FBgn0019949	GO:0005634	Nucleus	FlyBase DB
	FBgn0019949	GO:0005634	Nucleus	AmiGO 2
	FBgn0019949	GO:0005634	Nucleus	QuickGO
	FBgn0019982	GO:0005739	Mitochondria	GLAD DB
	FBgn0020309	GO:0005634	Nucleus	COMPARTMENTS DB
	FBgn0020309	GO:0005634	Nucleus	FlyBase DB
	FBgn0020309	GO:0005634	Nucleus	AmiGO 2
	FBgn0020309	GO:0005634	Nucleus	QuickGO
	FBgn0020440	GO:0005737	Cytosol	COMPARTMENTS DB
	FBgn0020443	GO:0005737	Cytosol	AmiGO 2
	FBgn0020443	GO:0005737	Cytosol	QuickGO
	FBgn0020506	GO:0005576	Extracellular	QuickGO
	FBgn0020907	GO:0005737	Cytosol	COMPARTMENTS DB
	FBgn0020907	GO:0005783	Endoplasmic reticulum	COMPARTMENTS DB
	FBgn0020907	GO:0005783	Endoplasmic reticulum	FlyBase DB
	FBgn0020907	GO:0005737	Cytosol	AmiGO 2
	FBgn0020907	GO:0005783	Endoplasmic reticulum	AmiGO 2
	FBgn0020907	GO:0005783	Endoplasmic reticulum	QuickGO
	FBgn0022097	GO:0005737	Cytosol	COMPARTMENTS DB
	FBgn0022097	GO:0005737	Cytosol	AmiGO 2
	FBgn0022097	GO:0005739	Mitochondria	GLAD DB
	FBgn0022935	GO:0005634	Nucleus	COMPARTMENTS DB
	FBgn0022935	GO:0005634	Nucleus	FlyBase DB
	FBgn0022935	GO:0005634	Nucleus	AmiGO 2
	FBgn0022935	GO:0005634	Nucleus	QuickGO
	FBgn0023143	GO:0005634	Nucleus	COMPARTMENTS DB
	FBgn0023143	GO:0005737	Cytosol	COMPARTMENTS DB
	FBgn0023143	GO:0005634	Nucleus	FlyBase DB
	FBgn0023143	GO:0005737	Cytosol	FlyBase DB
	FBgn0023143	GO:0005737	Cytosol	AmiGO 2
	FBgn0023143	GO:0005634	Nucleus	AmiGO 2
	FBgn0023143	GO:0005737	Cytosol	QuickGO
	FBgn0023143	GO:0005634	Nucleus	QuickGO
	FBgn0023496	GO:0005576	Extracellular	COMPARTMENTS DB
	FBgn0023496	GO:0005576	Extracellular	FlyBase DB
	FBgn0023496	GO:0005576	Extracellular	AmiGO 2
	FBgn0023496	GO:0005576	Extracellular	QuickGO
	FBgn0023511	GO:0005783	Endoplasmic reticulum	FlyBase DB
	FBgn0023511	GO:0005737	Cytosol	AmiGO 2
	FBgn0023511	GO:0005783	Endoplasmic reticulum	AmiGO 2
	FBgn0023511	GO:0005783	Endoplasmic reticulum	QuickGO
	FBgn0023522	GO:0005737	Cytosol	COMPARTMENTS DB
	FBgn0023522	GO:0005634	Nucleus	COMPARTMENTS DB
	FBgn0023522	GO:0005634	Nucleus	FlyBase DB
	FBgn0023522	GO:0005737	Cytosol	AmiGO 2
	FBgn0023522	GO:0005634	Nucleus	AmiGO 2
	FBgn0023522	GO:0005634	Nucleus	QuickGO
	FBgn0023541	GO:0005783	Endoplasmic reticulum	QuickGO
	FBgn0023550	GO:0005777	Peroxisome	COMPARTMENTS DB
	FBgn0023550	GO:0005737	Cytosol	COMPARTMENTS DB
	FBgn0023550	GO:0005777	Peroxisome	FlyBase DB
	FBgn0023550	GO:0005777	Peroxisome	AmiGO 2
	FBgn0023550	GO:0005737	Cytosol	AmiGO 2
	FBgn0023550	GO:0005777	Peroxisome	QuickGO
	FBgn0024182	GO:0005737	Cytosol	COMPARTMENTS DB
	FBgn0024182	GO:0005739	Mitochondria	COMPARTMENTS DB
	FBgn0024182	GO:0005739	Mitochondria	FlyBase DB
	FBgn0024182	GO:0005739	Mitochondria	AmiGO 2
	FBgn0024182	GO:0005737	Cytosol	AmiGO 2
	FBgn0024182	GO:0005739	Mitochondria	QuickGO
	FBgn0024182	GO:0005739	Mitochondria	GLAD DB
	FBgn0024227	GO:0005737	Cytosol	COMPARTMENTS DB
	FBgn0024227	GO:0005634	Nucleus	COMPARTMENTS DB
	FBgn0024227	GO:0005737	Cytosol	QuickGO
	FBgn0024558	GO:0005737	Cytosol	COMPARTMENTS DB
	FBgn0024558	GO:0005737	Cytosol	FlyBase DB
	FBgn0024558	GO:0005737	Cytosol	AmiGO 2
	FBgn0024558	GO:0005737	Cytosol	QuickGO
	FBgn0024846	GO:0005737	Cytosol	COMPARTMENTS DB
	FBgn0024846	GO:0005634	Nucleus	COMPARTMENTS DB
	FBgn0024846	GO:0005737	Cytosol	FlyBase DB
	FBgn0024846	GO:0005634	Nucleus	FlyBase DB
	FBgn0024846	GO:0005737	Cytosol	AmiGO 2
	FBgn0024846	GO:0005634	Nucleus	AmiGO 2
	FBgn0024846	GO:0005737	Cytosol	QuickGO
	FBgn0024846	GO:0005634	Nucleus	QuickGO
	FBgn0024957	GO:0005634	Nucleus	COMPARTMENTS DB
	FBgn0024957	GO:0005737	Cytosol	COMPARTMENTS DB
	FBgn0024957	GO:0005739	Mitochondria	COMPARTMENTS DB
	FBgn0024957	GO:0005739	Mitochondria	FlyBase DB
	FBgn0024957	GO:0005634	Nucleus	FlyBase DB
	FBgn0024957	GO:0005739	Mitochondria	AmiGO 2
	FBgn0024957	GO:0005737	Cytosol	AmiGO 2
	FBgn0024957	GO:0005634	Nucleus	AmiGO 2
	FBgn0024957	GO:0005739	Mitochondria	QuickGO
	FBgn0024957	GO:0005737	Cytosol	QuickGO
	FBgn0024957	GO:0005634	Nucleus	QuickGO
	FBgn0024975	GO:0005634	Nucleus	COMPARTMENTS DB
	FBgn0024975	GO:0005634	Nucleus	FlyBase DB
	FBgn0024975	GO:0005634	Nucleus	AmiGO 2
	FBgn0024975	GO:0005634	Nucleus	QuickGO
	FBgn0025115	GO:0005737	Cytosol	QuickGO
	FBgn0025185	GO:0005634	Nucleus	COMPARTMENTS DB
	FBgn0025185	GO:0005634	Nucleus	FlyBase DB
	FBgn0025185	GO:0005634	Nucleus	AmiGO 2
	FBgn0025185	GO:0005634	Nucleus	QuickGO
	FBgn0025335	GO:0005794	Golgi apparatus	QuickGO
	FBgn0025454	GO:0005737	Cytosol	COMPARTMENTS DB
	FBgn0025454	GO:0005783	Endoplasmic reticulum	QuickGO
	FBgn0025637	GO:0005737	Cytosol	COMPARTMENTS DB
	FBgn0025637	GO:0005634	Nucleus	COMPARTMENTS DB
	FBgn0025637	GO:0005634	Nucleus	FlyBase DB
	FBgn0025637	GO:0005737	Cytosol	FlyBase DB
	FBgn0025637	GO:0005737	Cytosol	AmiGO 2
	FBgn0025637	GO:0005634	Nucleus	AmiGO 2
	FBgn0025637	GO:0005634	Nucleus	QuickGO
	FBgn0025637	GO:0005737	Cytosol	QuickGO
	FBgn0025638	GO:0005634	Nucleus	COMPARTMENTS DB
	FBgn0025638	GO:0005634	Nucleus	FlyBase DB
	FBgn0025638	GO:0005634	Nucleus	AmiGO 2
	FBgn0025638	GO:0005634	Nucleus	QuickGO
	FBgn0025638	GO:0005737	Cytosol	QuickGO
	FBgn0025720	GO:0005737	Cytosol	COMPARTMENTS DB
	FBgn0025720	GO:0005737	Cytosol	FlyBase DB
	FBgn0025720	GO:0005737	Cytosol	AmiGO 2
	FBgn0025720	GO:0005737	Cytosol	QuickGO
	FBgn0025874	GO:0005634	Nucleus	COMPARTMENTS DB
	FBgn0025874	GO:0005737	Cytosol	COMPARTMENTS DB
	FBgn0025874	GO:0005737	Cytosol	FlyBase DB
	FBgn0025874	GO:0005634	Nucleus	FlyBase DB
	FBgn0025874	GO:0005737	Cytosol	AmiGO 2
	FBgn0025874	GO:0005634	Nucleus	AmiGO 2
	FBgn0025874	GO:0005634	Nucleus	QuickGO
	FBgn0025874	GO:0005737	Cytosol	QuickGO
	FBgn0026061	GO:0005576	Extracellular	COMPARTMENTS DB
	FBgn0026061	GO:0005576	Extracellular	AmiGO 2
	FBgn0026079	GO:0005634	Nucleus	COMPARTMENTS DB
	FBgn0026079	GO:0005737	Cytosol	COMPARTMENTS DB
	FBgn0026079	GO:0005737	Cytosol	FlyBase DB
	FBgn0026079	GO:0005634	Nucleus	FlyBase DB
	FBgn0026079	GO:0005737	Cytosol	AmiGO 2
	FBgn0026079	GO:0005634	Nucleus	AmiGO 2
	FBgn0026079	GO:0005634	Nucleus	QuickGO
	FBgn0026079	GO:0005737	Cytosol	QuickGO
	FBgn0026174	GO:0005737	Cytosol	COMPARTMENTS DB
	FBgn0026174	GO:0005634	Nucleus	COMPARTMENTS DB
	FBgn0026174	GO:0005737	Cytosol	FlyBase DB
	FBgn0026174	GO:0005634	Nucleus	FlyBase DB
	FBgn0026174	GO:0005737	Cytosol	AmiGO 2
	FBgn0026174	GO:0005634	Nucleus	AmiGO 2
	FBgn0026174	GO:0005634	Nucleus	QuickGO
	FBgn0026174	GO:0005737	Cytosol	QuickGO
	FBgn0026175	GO:0005737	Cytosol	COMPARTMENTS DB
	FBgn0026175	GO:0005634	Nucleus	COMPARTMENTS DB
	FBgn0026175	GO:0005634	Nucleus	FlyBase DB
	FBgn0026175	GO:0005737	Cytosol	FlyBase DB
	FBgn0026175	GO:0005737	Cytosol	AmiGO 2
	FBgn0026175	GO:0005634	Nucleus	AmiGO 2
	FBgn0026175	GO:0005634	Nucleus	QuickGO
	FBgn0026175	GO:0005737	Cytosol	QuickGO
	FBgn0026176	GO:0005737	Cytosol	COMPARTMENTS DB
	FBgn0026176	GO:0005634	Nucleus	COMPARTMENTS DB
	FBgn0026176	GO:0005737	Cytosol	FlyBase DB
	FBgn0026176	GO:0005634	Nucleus	FlyBase DB
	FBgn0026176	GO:0005737	Cytosol	AmiGO 2
	FBgn0026176	GO:0005634	Nucleus	AmiGO 2
	FBgn0026176	GO:0005634	Nucleus	QuickGO
	FBgn0026176	GO:0005737	Cytosol	QuickGO
	FBgn0026190	GO:0005783	Endoplasmic reticulum	COMPARTMENTS DB
	FBgn0026190	GO:0005737	Cytosol	COMPARTMENTS DB
	FBgn0026190	GO:0005783	Endoplasmic reticulum	FlyBase DB
	FBgn0026190	GO:0005737	Cytosol	AmiGO 2
	FBgn0026190	GO:0005783	Endoplasmic reticulum	AmiGO 2
	FBgn0026190	GO:0005783	Endoplasmic reticulum	QuickGO
	FBgn0026268	GO:0005737	Cytosol	COMPARTMENTS DB
	FBgn0026268	GO:0005737	Cytosol	FlyBase DB
	FBgn0026268	GO:0005737	Cytosol	AmiGO 2
	FBgn0026268	GO:0005737	Cytosol	QuickGO
	FBgn0026314	GO:0005737	Cytosol	COMPARTMENTS DB
	FBgn0026316	GO:0005634	Nucleus	COMPARTMENTS DB
	FBgn0026316	GO:0005634	Nucleus	FlyBase DB
	FBgn0026316	GO:0005634	Nucleus	AmiGO 2
	FBgn0026316	GO:0005634	Nucleus	QuickGO
	FBgn0026323	GO:0005737	Cytosol	COMPARTMENTS DB
	FBgn0026323	GO:0005737	Cytosol	FlyBase DB
	FBgn0026323	GO:0005737	Cytosol	AmiGO 2
	FBgn0026323	GO:0005737	Cytosol	QuickGO
	FBgn0026428	GO:0005737	Cytosol	COMPARTMENTS DB
	FBgn0026428	GO:0005634	Nucleus	COMPARTMENTS DB
	FBgn0026428	GO:0005739	Mitochondria	COMPARTMENTS DB
	FBgn0026428	GO:0005737	Cytosol	FlyBase DB
	FBgn0026428	GO:0005737	Cytosol	AmiGO 2
	FBgn0026428	GO:0005737	Cytosol	QuickGO
	FBgn0026602	GO:0005737	Cytosol	COMPARTMENTS DB
	FBgn0026602	GO:0005634	Nucleus	COMPARTMENTS DB
	FBgn0026602	GO:0005634	Nucleus	FlyBase DB
	FBgn0026602	GO:0005737	Cytosol	AmiGO 2
	FBgn0026602	GO:0005634	Nucleus	AmiGO 2
	FBgn0026602	GO:0005634	Nucleus	QuickGO
	FBgn0026616	GO:0005737	Cytosol	COMPARTMENTS DB
	FBgn0026616	GO:0005794	Golgi apparatus	COMPARTMENTS DB
	FBgn0026616	GO:0005737	Cytosol	AmiGO 2
	FBgn0026616	GO:0005794	Golgi apparatus	AmiGO 2
	FBgn0026616	GO:0005794	Golgi apparatus	LOPIT (Tan et al., 2009)
	FBgn0026616	GO:0005794	Golgi apparatus	Training data (Tan et al., 2009) | Rabouille C, Kuntz DA, Lockyer A, Watson R, Signorelli T, Rose DR, van den Heuvel M, Roberts DB. The Drosophila GMII gene encodes a Golgi alpha-mannosidase II. J Cell Sci 1999;112(19):3319-3330.
	FBgn0026619	GO:0005737	Cytosol	COMPARTMENTS DB
	FBgn0026619	GO:0005739	Mitochondria	COMPARTMENTS DB
	FBgn0026619	GO:0005739	Mitochondria	FlyBase DB
	FBgn0026619	GO:0005739	Mitochondria	AmiGO 2
	FBgn0026619	GO:0005737	Cytosol	AmiGO 2
	FBgn0026619	GO:0005739	Mitochondria	QuickGO
	FBgn0026718	GO:0005737	Cytosol	COMPARTMENTS DB
	FBgn0026718	GO:0005783	Endoplasmic reticulum	COMPARTMENTS DB
	FBgn0026718	GO:0005783	Endoplasmic reticulum	FlyBase DB
	FBgn0026718	GO:0005737	Cytosol	AmiGO 2
	FBgn0026718	GO:0005783	Endoplasmic reticulum	AmiGO 2
	FBgn0026718	GO:0005783	Endoplasmic reticulum	QuickGO
	FBgn0027070	GO:0005737	Cytosol	COMPARTMENTS DB
	FBgn0027070	GO:0005783	Endoplasmic reticulum	COMPARTMENTS DB
	FBgn0027070	GO:0005783	Endoplasmic reticulum	FlyBase DB
	FBgn0027070	GO:0005737	Cytosol	AmiGO 2
	FBgn0027070	GO:0005783	Endoplasmic reticulum	AmiGO 2
	FBgn0027070	GO:0005783	Endoplasmic reticulum	QuickGO
	FBgn0027073	GO:0005737	Cytosol	COMPARTMENTS DB
	FBgn0027073	GO:0005783	Endoplasmic reticulum	COMPARTMENTS DB
	FBgn0027073	GO:0005783	Endoplasmic reticulum	FlyBase DB
	FBgn0027073	GO:0005737	Cytosol	AmiGO 2
	FBgn0027073	GO:0005783	Endoplasmic reticulum	AmiGO 2
	FBgn0027073	GO:0005783	Endoplasmic reticulum	QuickGO
	FBgn0027074	GO:0005737	Cytosol	COMPARTMENTS DB
	FBgn0027074	GO:0005783	Endoplasmic reticulum	COMPARTMENTS DB
	FBgn0027074	GO:0005783	Endoplasmic reticulum	FlyBase DB
	FBgn0027074	GO:0005737	Cytosol	AmiGO 2
	FBgn0027074	GO:0005783	Endoplasmic reticulum	AmiGO 2
	FBgn0027074	GO:0005783	Endoplasmic reticulum	QuickGO
	FBgn0027101	GO:0005634	Nucleus	COMPARTMENTS DB
	FBgn0027101	GO:0005737	Cytosol	COMPARTMENTS DB
	FBgn0027101	GO:0005634	Nucleus	FlyBase DB
	FBgn0027101	GO:0005737	Cytosol	FlyBase DB
	FBgn0027101	GO:0005737	Cytosol	AmiGO 2
	FBgn0027101	GO:0005634	Nucleus	AmiGO 2
	FBgn0027101	GO:0005634	Nucleus	QuickGO
	FBgn0027101	GO:0005737	Cytosol	QuickGO
	FBgn0027512	GO:0005737	Cytosol	COMPARTMENTS DB
	FBgn0027512	GO:0005634	Nucleus	COMPARTMENTS DB
	FBgn0027512	GO:0005737	Cytosol	FlyBase DB
	FBgn0027512	GO:0005634	Nucleus	FlyBase DB
	FBgn0027512	GO:0005737	Cytosol	AmiGO 2
	FBgn0027512	GO:0005634	Nucleus	AmiGO 2
	FBgn0027512	GO:0005634	Nucleus	QuickGO
	FBgn0027512	GO:0005737	Cytosol	QuickGO
	FBgn0027535	GO:0005737	Cytosol	COMPARTMENTS DB
	FBgn0027535	GO:0005783	Endoplasmic reticulum	COMPARTMENTS DB
	FBgn0027535	GO:0005794	Golgi apparatus	COMPARTMENTS DB
	FBgn0027535	GO:0005794	Golgi apparatus	FlyBase DB
	FBgn0027535	GO:0005783	Endoplasmic reticulum	FlyBase DB
	FBgn0027535	GO:0005737	Cytosol	AmiGO 2
	FBgn0027535	GO:0005783	Endoplasmic reticulum	AmiGO 2
	FBgn0027535	GO:0005794	Golgi apparatus	AmiGO 2
	FBgn0027535	GO:0005794	Golgi apparatus	QuickGO
	FBgn0027535	GO:0005783	Endoplasmic reticulum	QuickGO
	FBgn0027552	GO:0005737	Cytosol	COMPARTMENTS DB
	FBgn0027552	GO:0005737	Cytosol	AmiGO 2
	FBgn0027558	GO:0005737	Cytosol	COMPARTMENTS DB
	FBgn0027558	GO:0005794	Golgi apparatus	COMPARTMENTS DB
	FBgn0027558	GO:0005794	Golgi apparatus	FlyBase DB
	FBgn0027558	GO:0005737	Cytosol	AmiGO 2
	FBgn0027558	GO:0005794	Golgi apparatus	AmiGO 2
	FBgn0027558	GO:0005794	Golgi apparatus	QuickGO
	FBgn0027560	GO:0005737	Cytosol	COMPARTMENTS DB
	FBgn0027560	GO:0005737	Cytosol	AmiGO 2
	FBgn0027584	GO:0005576	Extracellular	COMPARTMENTS DB
	FBgn0027584	GO:0005576	Extracellular	AmiGO 2
	FBgn0027587	GO:0005634	Nucleus	FlyBase DB
	FBgn0027587	GO:0005634	Nucleus	AmiGO 2
	FBgn0027587	GO:0005634	Nucleus	QuickGO
	FBgn0027590	GO:0005737	Cytosol	COMPARTMENTS DB
	FBgn0027590	GO:0005737	Cytosol	FlyBase DB
	FBgn0027590	GO:0005737	Cytosol	AmiGO 2
	FBgn0027590	GO:0005737	Cytosol	QuickGO
	FBgn0027601	GO:0005737	Cytosol	COMPARTMENTS DB
	FBgn0027601	GO:0005739	Mitochondria	COMPARTMENTS DB
	FBgn0027601	GO:0005739	Mitochondria	FlyBase DB
	FBgn0027601	GO:0005739	Mitochondria	AmiGO 2
	FBgn0027601	GO:0005737	Cytosol	AmiGO 2
	FBgn0027601	GO:0005739	Mitochondria	QuickGO
	FBgn0027601	GO:0005739	Mitochondria	GLAD DB
	FBgn0027601	GO:0005777	Peroxisome	GLAD DB
	FBgn0027609	GO:0005634	Nucleus	COMPARTMENTS DB
	FBgn0027609	GO:0005634	Nucleus	FlyBase DB
	FBgn0027609	GO:0005634	Nucleus	AmiGO 2
	FBgn0027609	GO:0005634	Nucleus	QuickGO
	FBgn0027611	GO:0005764	Lysosome	COMPARTMENTS DB
	FBgn0027611	GO:0005737	Cytosol	COMPARTMENTS DB
	FBgn0027611	GO:0005576	Extracellular	COMPARTMENTS DB
	FBgn0027611	GO:0005576	Extracellular	FlyBase DB
	FBgn0027611	GO:0005764	Lysosome	FlyBase DB
	FBgn0027611	GO:0005576	Extracellular	AmiGO 2
	FBgn0027611	GO:0005737	Cytosol	AmiGO 2
	FBgn0027611	GO:0005764	Lysosome	AmiGO 2
	FBgn0027611	GO:0005764	Lysosome	QuickGO
	FBgn0027611	GO:0005576	Extracellular	QuickGO
	FBgn0027611	GO:0005739	Mitochondria	GLAD DB
	FBgn0027791	GO:0005737	Cytosol	COMPARTMENTS DB
	FBgn0027791	GO:0005794	Golgi apparatus	COMPARTMENTS DB
	FBgn0027791	GO:0005783	Endoplasmic reticulum	COMPARTMENTS DB
	FBgn0027791	GO:0005794	Golgi apparatus	FlyBase DB
	FBgn0027791	GO:0005783	Endoplasmic reticulum	FlyBase DB
	FBgn0027791	GO:0005737	Cytosol	AmiGO 2
	FBgn0027791	GO:0005783	Endoplasmic reticulum	AmiGO 2
	FBgn0027791	GO:0005794	Golgi apparatus	AmiGO 2
	FBgn0027791	GO:0005794	Golgi apparatus	QuickGO
	FBgn0027791	GO:0005783	Endoplasmic reticulum	QuickGO
	FBgn0028382	GO:0005634	Nucleus	COMPARTMENTS DB
	FBgn0028382	GO:0005737	Cytosol	COMPARTMENTS DB
	FBgn0028382	GO:0005737	Cytosol	FlyBase DB
	FBgn0028382	GO:0005737	Cytosol	AmiGO 2
	FBgn0028382	GO:0005634	Nucleus	AmiGO 2
	FBgn0028382	GO:0005737	Cytosol	QuickGO
	FBgn0028382	GO:0005634	Nucleus	QuickGO
	FBgn0028410	GO:0005634	Nucleus	COMPARTMENTS DB
	FBgn0028410	GO:0005737	Cytosol	COMPARTMENTS DB
	FBgn0028410	GO:0005634	Nucleus	FlyBase DB
	FBgn0028410	GO:0005634	Nucleus	AmiGO 2
	FBgn0028410	GO:0005634	Nucleus	QuickGO
	FBgn0028484	GO:0005737	Cytosol	COMPARTMENTS DB
	FBgn0028484	GO:0005737	Cytosol	FlyBase DB
	FBgn0028484	GO:0005737	Cytosol	AmiGO 2
	FBgn0028484	GO:0005737	Cytosol	QuickGO
	FBgn0028540	GO:0005737	Cytosol	COMPARTMENTS DB
	FBgn0028540	GO:0005737	Cytosol	FlyBase DB
	FBgn0028540	GO:0005737	Cytosol	AmiGO 2
	FBgn0028540	GO:0005737	Cytosol	QuickGO
	FBgn0028658	GO:0005634	Nucleus	COMPARTMENTS DB
	FBgn0028658	GO:0005737	Cytosol	COMPARTMENTS DB
	FBgn0028658	GO:0005737	Cytosol	FlyBase DB
	FBgn0028658	GO:0005737	Cytosol	AmiGO 2
	FBgn0028658	GO:0005634	Nucleus	AmiGO 2
	FBgn0028658	GO:0005737	Cytosol	QuickGO
	FBgn0028668	GO:0005737	Cytosol	COMPARTMENTS DB
	FBgn0028668	GO:0005737	Cytosol	AmiGO 2
	FBgn0028848	GO:0005737	Cytosol	COMPARTMENTS DB
	FBgn0028848	GO:0005739	Mitochondria	COMPARTMENTS DB
	FBgn0028848	GO:0005739	Mitochondria	FlyBase DB
	FBgn0028848	GO:0005739	Mitochondria	AmiGO 2
	FBgn0028848	GO:0005737	Cytosol	AmiGO 2
	FBgn0028848	GO:0005739	Mitochondria	QuickGO
	FBgn0028878	GO:0005634	Nucleus	COMPARTMENTS DB
	FBgn0028878	GO:0005634	Nucleus	FlyBase DB
	FBgn0028878	GO:0005634	Nucleus	AmiGO 2
	FBgn0028878	GO:0005634	Nucleus	QuickGO
	FBgn0028895	GO:0005634	Nucleus	COMPARTMENTS DB
	FBgn0028895	GO:0005634	Nucleus	FlyBase DB
	FBgn0028895	GO:0005634	Nucleus	AmiGO 2
	FBgn0028895	GO:0005634	Nucleus	QuickGO
	FBgn0028913	GO:0005634	Nucleus	COMPARTMENTS DB
	FBgn0028913	GO:0005634	Nucleus	FlyBase DB
	FBgn0028913	GO:0005634	Nucleus	AmiGO 2
	FBgn0028913	GO:0005634	Nucleus	QuickGO
	FBgn0028935	GO:0005737	Cytosol	FlyBase DB
	FBgn0028935	GO:0005737	Cytosol	AmiGO 2
	FBgn0028935	GO:0005737	Cytosol	QuickGO
	FBgn0028940	GO:0005783	Endoplasmic reticulum	QuickGO
	FBgn0028970	GO:0005737	Cytosol	COMPARTMENTS DB
	FBgn0028970	GO:0005737	Cytosol	AmiGO 2
	FBgn0029006	GO:0005737	Cytosol	FlyBase DB
	FBgn0029006	GO:0005737	Cytosol	AmiGO 2
	FBgn0029006	GO:0005737	Cytosol	QuickGO
	FBgn0029113	GO:0005634	Nucleus	COMPARTMENTS DB
	FBgn0029113	GO:0005737	Cytosol	COMPARTMENTS DB
	FBgn0029113	GO:0005737	Cytosol	FlyBase DB
	FBgn0029113	GO:0005634	Nucleus	FlyBase DB
	FBgn0029113	GO:0005737	Cytosol	AmiGO 2
	FBgn0029113	GO:0005634	Nucleus	AmiGO 2
	FBgn0029113	GO:0005737	Cytosol	QuickGO
	FBgn0029113	GO:0005634	Nucleus	QuickGO
	FBgn0029121	GO:0005737	Cytosol	AmiGO 2
	FBgn0029121	GO:0005783	Endoplasmic reticulum	AmiGO 2
	FBgn0029121	GO:0005783	Endoplasmic reticulum	QuickGO
	FBgn0029153	GO:0005737	Cytosol	COMPARTMENTS DB
	FBgn0029153	GO:0005739	Mitochondria	COMPARTMENTS DB
	FBgn0029153	GO:0005739	Mitochondria	FlyBase DB
	FBgn0029153	GO:0005739	Mitochondria	AmiGO 2
	FBgn0029153	GO:0005737	Cytosol	AmiGO 2
	FBgn0029153	GO:0005739	Mitochondria	QuickGO
	FBgn0029154	GO:0005737	Cytosol	COMPARTMENTS DB
	FBgn0029154	GO:0005739	Mitochondria	COMPARTMENTS DB
	FBgn0029154	GO:0005739	Mitochondria	FlyBase DB
	FBgn0029154	GO:0005739	Mitochondria	AmiGO 2
	FBgn0029154	GO:0005737	Cytosol	AmiGO 2
	FBgn0029154	GO:0005739	Mitochondria	QuickGO
	FBgn0029172	GO:0005737	Cytosol	AmiGO 2
	FBgn0029172	GO:0005783	Endoplasmic reticulum	AmiGO 2
	FBgn0029175	GO:0005783	Endoplasmic reticulum	FlyBase DB
	FBgn0029175	GO:0005794	Golgi apparatus	FlyBase DB
	FBgn0029175	GO:0005737	Cytosol	AmiGO 2
	FBgn0029175	GO:0005783	Endoplasmic reticulum	AmiGO 2
	FBgn0029175	GO:0005794	Golgi apparatus	AmiGO 2
	FBgn0029175	GO:0005794	Golgi apparatus	QuickGO
	FBgn0029175	GO:0005783	Endoplasmic reticulum	QuickGO
	FBgn0029512	GO:0005634	Nucleus	COMPARTMENTS DB
	FBgn0029512	GO:0005737	Cytosol	COMPARTMENTS DB
	FBgn0029512	GO:0005634	Nucleus	FlyBase DB
	FBgn0029512	GO:0005737	Cytosol	FlyBase DB
	FBgn0029512	GO:0005737	Cytosol	AmiGO 2
	FBgn0029512	GO:0005634	Nucleus	AmiGO 2
	FBgn0029512	GO:0005737	Cytosol	QuickGO
	FBgn0029512	GO:0005634	Nucleus	QuickGO
	FBgn0029690	GO:0005576	Extracellular	COMPARTMENTS DB
	FBgn0029690	GO:0005576	Extracellular	AmiGO 2
	FBgn0029720	GO:0005576	Extracellular	QuickGO
	FBgn0029722	GO:0005739	Mitochondria	COMPARTMENTS DB
	FBgn0029722	GO:0005737	Cytosol	COMPARTMENTS DB
	FBgn0029722	GO:0005739	Mitochondria	AmiGO 2
	FBgn0029722	GO:0005737	Cytosol	AmiGO 2
	FBgn0029737	GO:0005737	Cytosol	COMPARTMENTS DB
	FBgn0029737	GO:0005764	Lysosome	COMPARTMENTS DB
	FBgn0029737	GO:0005737	Cytosol	AmiGO 2
	FBgn0029737	GO:0005764	Lysosome	AmiGO 2
	FBgn0029783	GO:0005737	Cytosol	COMPARTMENTS DB
	FBgn0029783	GO:0005739	Mitochondria	COMPARTMENTS DB
	FBgn0029783	GO:0005739	Mitochondria	FlyBase DB
	FBgn0029783	GO:0005739	Mitochondria	AmiGO 2
	FBgn0029783	GO:0005737	Cytosol	AmiGO 2
	FBgn0029783	GO:0005739	Mitochondria	QuickGO
	FBgn0029783	GO:0005739	Mitochondria	GLAD DB
	FBgn0029821	GO:0005777	Peroxisome	FlyBase DB
	FBgn0029821	GO:0005777	Peroxisome	AmiGO 2
	FBgn0029821	GO:0005737	Cytosol	AmiGO 2
	FBgn0029821	GO:0005777	Peroxisome	QuickGO
	FBgn0029890	GO:0005737	Cytosol	COMPARTMENTS DB
	FBgn0029890	GO:0005739	Mitochondria	COMPARTMENTS DB
	FBgn0029890	GO:0005739	Mitochondria	FlyBase DB
	FBgn0029890	GO:0005739	Mitochondria	AmiGO 2
	FBgn0029890	GO:0005737	Cytosol	AmiGO 2
	FBgn0029890	GO:0005739	Mitochondria	QuickGO
	FBgn0029890	GO:0005739	Mitochondria	GLAD DB
	FBgn0029892	GO:0005737	Cytosol	COMPARTMENTS DB
	FBgn0029892	GO:0005737	Cytosol	FlyBase DB
	FBgn0029892	GO:0005737	Cytosol	AmiGO 2
	FBgn0029892	GO:0005737	Cytosol	QuickGO
	FBgn0029906	GO:0005737	Cytosol	COMPARTMENTS DB
	FBgn0029906	GO:0005783	Endoplasmic reticulum	COMPARTMENTS DB
	FBgn0029906	GO:0005783	Endoplasmic reticulum	FlyBase DB
	FBgn0029906	GO:0005737	Cytosol	AmiGO 2
	FBgn0029906	GO:0005783	Endoplasmic reticulum	AmiGO 2
	FBgn0029906	GO:0005783	Endoplasmic reticulum	QuickGO
	FBgn0029924	GO:0005777	Peroxisome	COMPARTMENTS DB
	FBgn0029924	GO:0005737	Cytosol	COMPARTMENTS DB
	FBgn0029924	GO:0005777	Peroxisome	FlyBase DB
	FBgn0029924	GO:0005777	Peroxisome	AmiGO 2
	FBgn0029924	GO:0005737	Cytosol	AmiGO 2
	FBgn0029924	GO:0005777	Peroxisome	QuickGO
	FBgn0029924	GO:0005777	Peroxisome	GLAD DB
	FBgn0029928	GO:0005634	Nucleus	COMPARTMENTS DB
	FBgn0029928	GO:0005634	Nucleus	FlyBase DB
	FBgn0029928	GO:0005634	Nucleus	AmiGO 2
	FBgn0029928	GO:0005634	Nucleus	QuickGO
	FBgn0029994	GO:0005737	Cytosol	COMPARTMENTS DB
	FBgn0029994	GO:0005783	Endoplasmic reticulum	COMPARTMENTS DB
	FBgn0029994	GO:0005783	Endoplasmic reticulum	FlyBase DB
	FBgn0029994	GO:0005737	Cytosol	AmiGO 2
	FBgn0029994	GO:0005783	Endoplasmic reticulum	AmiGO 2
	FBgn0029994	GO:0005783	Endoplasmic reticulum	QuickGO
	FBgn0029996	GO:0005634	Nucleus	COMPARTMENTS DB
	FBgn0029996	GO:0005634	Nucleus	FlyBase DB
	FBgn0029996	GO:0005634	Nucleus	AmiGO 2
	FBgn0029996	GO:0005634	Nucleus	QuickGO
	FBgn0030005	GO:0005634	Nucleus	COMPARTMENTS DB
	FBgn0030005	GO:0005634	Nucleus	FlyBase DB
	FBgn0030005	GO:0005634	Nucleus	AmiGO 2
	FBgn0030005	GO:0005634	Nucleus	QuickGO
	FBgn0030008	GO:0005634	Nucleus	COMPARTMENTS DB
	FBgn0030008	GO:0005634	Nucleus	FlyBase DB
	FBgn0030008	GO:0005634	Nucleus	AmiGO 2
	FBgn0030008	GO:0005634	Nucleus	QuickGO
	FBgn0030012	GO:0005634	Nucleus	COMPARTMENTS DB
	FBgn0030012	GO:0005634	Nucleus	FlyBase DB
	FBgn0030012	GO:0005634	Nucleus	AmiGO 2
	FBgn0030012	GO:0005634	Nucleus	QuickGO
	FBgn0030018	GO:0005737	Cytosol	COMPARTMENTS DB
	FBgn0030018	GO:0005737	Cytosol	FlyBase DB
	FBgn0030018	GO:0005737	Cytosol	AmiGO 2
	FBgn0030018	GO:0005737	Cytosol	QuickGO
	FBgn0030056	GO:0005777	Peroxisome	GLAD DB
	FBgn0030073	GO:0005739	Mitochondria	GLAD DB
	FBgn0030178	GO:0005737	Cytosol	COMPARTMENTS DB
	FBgn0030178	GO:0005739	Mitochondria	COMPARTMENTS DB
	FBgn0030178	GO:0005739	Mitochondria	FlyBase DB
	FBgn0030178	GO:0005739	Mitochondria	AmiGO 2
	FBgn0030178	GO:0005737	Cytosol	AmiGO 2
	FBgn0030178	GO:0005739	Mitochondria	QuickGO
	FBgn0030178	GO:0005739	Mitochondria	GLAD DB
	FBgn0030207	GO:0005737	Cytosol	COMPARTMENTS DB
	FBgn0030207	GO:0005737	Cytosol	AmiGO 2
	FBgn0030222	GO:0005576	Extracellular	COMPARTMENTS DB
	FBgn0030222	GO:0005737	Cytosol	COMPARTMENTS DB
	FBgn0030222	GO:0005576	Extracellular	FlyBase DB
	FBgn0030222	GO:0005737	Cytosol	FlyBase DB
	FBgn0030222	GO:0005576	Extracellular	AmiGO 2
	FBgn0030222	GO:0005737	Cytosol	AmiGO 2
	FBgn0030222	GO:0005737	Cytosol	QuickGO
	FBgn0030222	GO:0005576	Extracellular	QuickGO
	FBgn0030223	GO:0005737	Cytosol	COMPARTMENTS DB
	FBgn0030223	GO:0005737	Cytosol	FlyBase DB
	FBgn0030223	GO:0005737	Cytosol	AmiGO 2
	FBgn0030223	GO:0005737	Cytosol	QuickGO
	FBgn0030240	GO:0005634	Nucleus	COMPARTMENTS DB
	FBgn0030240	GO:0005634	Nucleus	FlyBase DB
	FBgn0030240	GO:0005634	Nucleus	AmiGO 2
	FBgn0030240	GO:0005634	Nucleus	QuickGO
	FBgn0030289	GO:0005737	Cytosol	COMPARTMENTS DB
	FBgn0030289	GO:0005739	Mitochondria	COMPARTMENTS DB
	FBgn0030289	GO:0005737	Cytosol	AmiGO 2
	FBgn0030289	GO:0005783	Endoplasmic reticulum	AmiGO 2
	FBgn0030289	GO:0005783	Endoplasmic reticulum	LOPIT (Tan et al., 2009)
	FBgn0030304	GO:0005783	Endoplasmic reticulum	QuickGO
	FBgn0030310	GO:0005576	Extracellular	COMPARTMENTS DB
	FBgn0030310	GO:0005576	Extracellular	FlyBase DB
	FBgn0030310	GO:0005576	Extracellular	AmiGO 2
	FBgn0030310	GO:0005576	Extracellular	QuickGO
	FBgn0030314	GO:0005634	Nucleus	COMPARTMENTS DB
	FBgn0030314	GO:0005634	Nucleus	FlyBase DB
	FBgn0030314	GO:0005634	Nucleus	AmiGO 2
	FBgn0030314	GO:0005634	Nucleus	QuickGO
	FBgn0030316	GO:0005634	Nucleus	COMPARTMENTS DB
	FBgn0030316	GO:0005634	Nucleus	FlyBase DB
	FBgn0030316	GO:0005634	Nucleus	AmiGO 2
	FBgn0030316	GO:0005634	Nucleus	QuickGO
	FBgn0030327	GO:0005794	Golgi apparatus	COMPARTMENTS DB
	FBgn0030327	GO:0005737	Cytosol	COMPARTMENTS DB
	FBgn0030327	GO:0005737	Cytosol	AmiGO 2
	FBgn0030327	GO:0005794	Golgi apparatus	AmiGO 2
	FBgn0030327	GO:0005794	Golgi apparatus	QuickGO
	FBgn0030327	GO:0005794	Golgi apparatus	Training data (Tan et al., 2009)
	FBgn0030339	GO:0005783	Endoplasmic reticulum	QuickGO
	FBgn0030347	GO:0005737	Cytosol	COMPARTMENTS DB
	FBgn0030347	GO:0005737	Cytosol	FlyBase DB
	FBgn0030347	GO:0005737	Cytosol	AmiGO 2
	FBgn0030347	GO:0005737	Cytosol	QuickGO
	FBgn0030348	GO:0005737	Cytosol	FlyBase DB
	FBgn0030348	GO:0005737	Cytosol	AmiGO 2
	FBgn0030348	GO:0005737	Cytosol	QuickGO
	FBgn0030362	GO:0005576	Extracellular	COMPARTMENTS DB
	FBgn0030362	GO:0005576	Extracellular	FlyBase DB
	FBgn0030362	GO:0005576	Extracellular	AmiGO 2
	FBgn0030362	GO:0005576	Extracellular	QuickGO
	FBgn0030362	GO:0005739	Mitochondria	GLAD DB
	FBgn0030367	GO:0005783	Endoplasmic reticulum	QuickGO
	FBgn0030386	GO:0005634	Nucleus	COMPARTMENTS DB
	FBgn0030386	GO:0005634	Nucleus	FlyBase DB
	FBgn0030386	GO:0005634	Nucleus	AmiGO 2
	FBgn0030386	GO:0005634	Nucleus	QuickGO
	FBgn0030411	GO:0005737	Cytosol	COMPARTMENTS DB
	FBgn0030411	GO:0005737	Cytosol	FlyBase DB
	FBgn0030411	GO:0005737	Cytosol	AmiGO 2
	FBgn0030411	GO:0005737	Cytosol	QuickGO
	FBgn0030447	GO:0005737	Cytosol	QuickGO
	FBgn0030447	GO:0005739	Mitochondria	GLAD DB
	FBgn0030484	GO:0005737	Cytosol	COMPARTMENTS DB
	FBgn0030484	GO:0005737	Cytosol	FlyBase DB
	FBgn0030484	GO:0005737	Cytosol	AmiGO 2
	FBgn0030484	GO:0005737	Cytosol	QuickGO
	FBgn0030484	GO:0005739	Mitochondria	GLAD DB
	FBgn0030519	GO:0005737	Cytosol	COMPARTMENTS DB
	FBgn0030519	GO:0005777	Peroxisome	COMPARTMENTS DB
	FBgn0030519	GO:0005777	Peroxisome	FlyBase DB
	FBgn0030519	GO:0005777	Peroxisome	AmiGO 2
	FBgn0030519	GO:0005737	Cytosol	AmiGO 2
	FBgn0030519	GO:0005777	Peroxisome	QuickGO
	FBgn0030554	GO:0005737	Cytosol	COMPARTMENTS DB
	FBgn0030554	GO:0005737	Cytosol	FlyBase DB
	FBgn0030554	GO:0005737	Cytosol	AmiGO 2
	FBgn0030554	GO:0005737	Cytosol	QuickGO
	FBgn0030593	GO:0005739	Mitochondria	GLAD DB
	FBgn0030607	GO:0005737	Cytosol	COMPARTMENTS DB
	FBgn0030607	GO:0005737	Cytosol	FlyBase DB
	FBgn0030607	GO:0005737	Cytosol	AmiGO 2
	FBgn0030607	GO:0005737	Cytosol	QuickGO
	FBgn0030615	GO:0005783	Endoplasmic reticulum	QuickGO
	FBgn0030645	GO:0005737	Cytosol	COMPARTMENTS DB
	FBgn0030645	GO:0005783	Endoplasmic reticulum	COMPARTMENTS DB
	FBgn0030645	GO:0005737	Cytosol	AmiGO 2
	FBgn0030645	GO:0005783	Endoplasmic reticulum	AmiGO 2
	FBgn0030645	GO:0005634	Nucleus	QuickGO
	FBgn0030645	GO:0005783	Endoplasmic reticulum	QuickGO
	FBgn0030659	GO:0005634	Nucleus	COMPARTMENTS DB
	FBgn0030659	GO:0005634	Nucleus	FlyBase DB
	FBgn0030659	GO:0005634	Nucleus	AmiGO 2
	FBgn0030659	GO:0005634	Nucleus	QuickGO
	FBgn0030662	GO:0005737	Cytosol	COMPARTMENTS DB
	FBgn0030662	GO:0005794	Golgi apparatus	COMPARTMENTS DB
	FBgn0030662	GO:0005737	Cytosol	AmiGO 2
	FBgn0030662	GO:0005794	Golgi apparatus	AmiGO 2
	FBgn0030662	GO:0005794	Golgi apparatus	QuickGO
	FBgn0030668	GO:0005739	Mitochondria	GLAD DB
	FBgn0030674	GO:0005634	Nucleus	COMPARTMENTS DB
	FBgn0030674	GO:0005737	Cytosol	COMPARTMENTS DB
	FBgn0030674	GO:0005737	Cytosol	FlyBase DB
	FBgn0030674	GO:0005634	Nucleus	FlyBase DB
	FBgn0030674	GO:0005737	Cytosol	AmiGO 2
	FBgn0030674	GO:0005634	Nucleus	AmiGO 2
	FBgn0030674	GO:0005634	Nucleus	QuickGO
	FBgn0030674	GO:0005737	Cytosol	QuickGO
	FBgn0030735	GO:0005737	Cytosol	COMPARTMENTS DB
	FBgn0030735	GO:0005737	Cytosol	FlyBase DB
	FBgn0030735	GO:0005737	Cytosol	AmiGO 2
	FBgn0030735	GO:0005737	Cytosol	QuickGO
	FBgn0030761	GO:0005737	Cytosol	COMPARTMENTS DB
	FBgn0030761	GO:0005634	Nucleus	COMPARTMENTS DB
	FBgn0030761	GO:0005634	Nucleus	FlyBase DB
	FBgn0030761	GO:0005737	Cytosol	FlyBase DB
	FBgn0030761	GO:0005737	Cytosol	AmiGO 2
	FBgn0030761	GO:0005634	Nucleus	AmiGO 2
	FBgn0030761	GO:0005737	Cytosol	QuickGO
	FBgn0030761	GO:0005634	Nucleus	QuickGO
	FBgn0030799	GO:0005737	Cytosol	COMPARTMENTS DB
	FBgn0030799	GO:0005737	Cytosol	FlyBase DB
	FBgn0030799	GO:0005737	Cytosol	AmiGO 2
	FBgn0030799	GO:0005737	Cytosol	QuickGO
	FBgn0030809	GO:0005737	Cytosol	COMPARTMENTS DB
	FBgn0030809	GO:0005737	Cytosol	FlyBase DB
	FBgn0030809	GO:0005737	Cytosol	AmiGO 2
	FBgn0030809	GO:0005737	Cytosol	QuickGO
	FBgn0030863	GO:0005634	Nucleus	COMPARTMENTS DB
	FBgn0030863	GO:0005737	Cytosol	COMPARTMENTS DB
	FBgn0030863	GO:0005634	Nucleus	FlyBase DB
	FBgn0030863	GO:0005634	Nucleus	AmiGO 2
	FBgn0030863	GO:0005634	Nucleus	QuickGO
	FBgn0030914	GO:0005737	Cytosol	COMPARTMENTS DB
	FBgn0030914	GO:0005737	Cytosol	FlyBase DB
	FBgn0030914	GO:0005737	Cytosol	AmiGO 2
	FBgn0030914	GO:0005737	Cytosol	QuickGO
	FBgn0030949	GO:0005783	Endoplasmic reticulum	QuickGO
	FBgn0030975	GO:0005737	Cytosol	COMPARTMENTS DB
	FBgn0030975	GO:0005739	Mitochondria	COMPARTMENTS DB
	FBgn0030975	GO:0005739	Mitochondria	AmiGO 2
	FBgn0030975	GO:0005737	Cytosol	AmiGO 2
	FBgn0030975	GO:0005739	Mitochondria	QuickGO
	FBgn0030975	GO:0005739	Mitochondria	GLAD DB
	FBgn0031060	GO:0005737	Cytosol	COMPARTMENTS DB
	FBgn0031060	GO:0005739	Mitochondria	COMPARTMENTS DB
	FBgn0031060	GO:0005739	Mitochondria	FlyBase DB
	FBgn0031060	GO:0005739	Mitochondria	AmiGO 2
	FBgn0031060	GO:0005737	Cytosol	AmiGO 2
	FBgn0031060	GO:0005739	Mitochondria	QuickGO
	FBgn0031074	GO:0005737	Cytosol	COMPARTMENTS DB
	FBgn0031074	GO:0005634	Nucleus	COMPARTMENTS DB
	FBgn0031074	GO:0005634	Nucleus	FlyBase DB
	FBgn0031074	GO:0005737	Cytosol	FlyBase DB
	FBgn0031074	GO:0005737	Cytosol	AmiGO 2
	FBgn0031074	GO:0005634	Nucleus	AmiGO 2
	FBgn0031074	GO:0005737	Cytosol	QuickGO
	FBgn0031074	GO:0005634	Nucleus	QuickGO
	FBgn0031107	GO:0005737	Cytosol	COMPARTMENTS DB
	FBgn0031107	GO:0005634	Nucleus	COMPARTMENTS DB
	FBgn0031107	GO:0005634	Nucleus	FlyBase DB
	FBgn0031107	GO:0005737	Cytosol	FlyBase DB
	FBgn0031107	GO:0005737	Cytosol	AmiGO 2
	FBgn0031107	GO:0005634	Nucleus	AmiGO 2
	FBgn0031107	GO:0005737	Cytosol	QuickGO
	FBgn0031107	GO:0005634	Nucleus	QuickGO
	FBgn0031117	GO:0005737	Cytosol	COMPARTMENTS DB
	FBgn0031117	GO:0005737	Cytosol	FlyBase DB
	FBgn0031117	GO:0005737	Cytosol	AmiGO 2
	FBgn0031117	GO:0005737	Cytosol	QuickGO
	FBgn0031126	GO:0005783	Endoplasmic reticulum	QuickGO
	FBgn0031182	GO:0005783	Endoplasmic reticulum	QuickGO
	FBgn0031256	GO:0005576	Extracellular	COMPARTMENTS DB
	FBgn0031256	GO:0005576	Extracellular	AmiGO 2
	FBgn0031256	GO:0005634	Nucleus	QuickGO
	FBgn0031256	GO:0005576	Extracellular	QuickGO
	FBgn0031265	GO:0005739	Mitochondria	COMPARTMENTS DB
	FBgn0031265	GO:0005739	Mitochondria	GLAD DB
	FBgn0031279	GO:0005576	Extracellular	AmiGO 2
	FBgn0031279	GO:0005737	Cytosol	AmiGO 2
	FBgn0031322	GO:0005737	Cytosol	COMPARTMENTS DB
	FBgn0031322	GO:0005737	Cytosol	AmiGO 2
	FBgn0031327	GO:0005576	Extracellular	COMPARTMENTS DB
	FBgn0031327	GO:0005576	Extracellular	AmiGO 2
	FBgn0031331	GO:0005634	Nucleus	COMPARTMENTS DB
	FBgn0031331	GO:0005634	Nucleus	FlyBase DB
	FBgn0031331	GO:0005634	Nucleus	AmiGO 2
	FBgn0031331	GO:0005634	Nucleus	QuickGO
	FBgn0031375	GO:0005634	Nucleus	COMPARTMENTS DB
	FBgn0031375	GO:0005634	Nucleus	FlyBase DB
	FBgn0031375	GO:0005634	Nucleus	AmiGO 2
	FBgn0031375	GO:0005634	Nucleus	QuickGO
	FBgn0031384	GO:0005737	Cytosol	COMPARTMENTS DB
	FBgn0031384	GO:0005737	Cytosol	FlyBase DB
	FBgn0031384	GO:0005737	Cytosol	AmiGO 2
	FBgn0031384	GO:0005737	Cytosol	QuickGO
	FBgn0031422	GO:0005783	Endoplasmic reticulum	QuickGO
	FBgn0031432	GO:0005783	Endoplasmic reticulum	QuickGO
	FBgn0031451	GO:0005737	Cytosol	COMPARTMENTS DB
	FBgn0031451	GO:0005737	Cytosol	FlyBase DB
	FBgn0031451	GO:0005737	Cytosol	AmiGO 2
	FBgn0031451	GO:0005737	Cytosol	QuickGO
	FBgn0031459	GO:0005737	Cytosol	COMPARTMENTS DB
	FBgn0031459	GO:0005634	Nucleus	COMPARTMENTS DB
	FBgn0031459	GO:0005737	Cytosol	FlyBase DB
	FBgn0031459	GO:0005634	Nucleus	FlyBase DB
	FBgn0031459	GO:0005737	Cytosol	AmiGO 2
	FBgn0031459	GO:0005634	Nucleus	AmiGO 2
	FBgn0031459	GO:0005737	Cytosol	QuickGO
	FBgn0031459	GO:0005634	Nucleus	QuickGO
	FBgn0031459	GO:0005739	Mitochondria	GLAD DB
	FBgn0031462	GO:0005737	Cytosol	COMPARTMENTS DB
	FBgn0031462	GO:0005737	Cytosol	FlyBase DB
	FBgn0031462	GO:0005737	Cytosol	AmiGO 2
	FBgn0031462	GO:0005737	Cytosol	QuickGO
	FBgn0031473	GO:0005737	Cytosol	AmiGO 2
	FBgn0031473	GO:0005737	Cytosol	QuickGO
	FBgn0031489	GO:0005737	Cytosol	COMPARTMENTS DB
	FBgn0031489	GO:0005737	Cytosol	FlyBase DB
	FBgn0031489	GO:0005737	Cytosol	AmiGO 2
	FBgn0031489	GO:0005737	Cytosol	QuickGO
	FBgn0031500	GO:0005737	Cytosol	COMPARTMENTS DB
	FBgn0031500	GO:0005739	Mitochondria	COMPARTMENTS DB
	FBgn0031500	GO:0005739	Mitochondria	FlyBase DB
	FBgn0031500	GO:0005739	Mitochondria	AmiGO 2
	FBgn0031500	GO:0005737	Cytosol	AmiGO 2
	FBgn0031500	GO:0005739	Mitochondria	QuickGO
	FBgn0031500	GO:0005739	Mitochondria	GLAD DB
	FBgn0031500	GO:0005777	Peroxisome	GLAD DB
	FBgn0031530	GO:0005737	Cytosol	COMPARTMENTS DB
	FBgn0031530	GO:0005794	Golgi apparatus	COMPARTMENTS DB
	FBgn0031530	GO:0005794	Golgi apparatus	FlyBase DB
	FBgn0031530	GO:0005737	Cytosol	AmiGO 2
	FBgn0031530	GO:0005794	Golgi apparatus	AmiGO 2
	FBgn0031530	GO:0005794	Golgi apparatus	QuickGO
	FBgn0031530	GO:0005794	Golgi apparatus	Training data (Tan et al., 2009)
	FBgn0031573	GO:0005634	Nucleus	COMPARTMENTS DB
	FBgn0031573	GO:0005634	Nucleus	FlyBase DB
	FBgn0031573	GO:0005634	Nucleus	AmiGO 2
	FBgn0031573	GO:0005634	Nucleus	QuickGO
	FBgn0031592	GO:0005634	Nucleus	COMPARTMENTS DB
	FBgn0031592	GO:0005634	Nucleus	FlyBase DB
	FBgn0031592	GO:0005634	Nucleus	AmiGO 2
	FBgn0031592	GO:0005634	Nucleus	QuickGO
	FBgn0031610	GO:0005634	Nucleus	COMPARTMENTS DB
	FBgn0031610	GO:0005634	Nucleus	FlyBase DB
	FBgn0031610	GO:0005634	Nucleus	AmiGO 2
	FBgn0031610	GO:0005634	Nucleus	QuickGO
	FBgn0031633	GO:0005737	Cytosol	COMPARTMENTS DB
	FBgn0031633	GO:0005737	Cytosol	FlyBase DB
	FBgn0031633	GO:0005737	Cytosol	AmiGO 2
	FBgn0031633	GO:0005737	Cytosol	QuickGO
	FBgn0031681	GO:0005737	Cytosol	COMPARTMENTS DB
	FBgn0031681	GO:0005794	Golgi apparatus	COMPARTMENTS DB
	FBgn0031681	GO:0005794	Golgi apparatus	FlyBase DB
	FBgn0031681	GO:0005737	Cytosol	AmiGO 2
	FBgn0031681	GO:0005794	Golgi apparatus	AmiGO 2
	FBgn0031681	GO:0005794	Golgi apparatus	QuickGO
	FBgn0031681	GO:0005794	Golgi apparatus	LOPIT (Tan et al., 2009)
	FBgn0031681	GO:0005794	Golgi apparatus	Training data (Tan et al., 2009)
	FBgn0031688	GO:0005783	Endoplasmic reticulum	QuickGO
	FBgn0031689	GO:0005783	Endoplasmic reticulum	QuickGO
	FBgn0031693	GO:0005783	Endoplasmic reticulum	QuickGO
	FBgn0031694	GO:0005783	Endoplasmic reticulum	QuickGO
	FBgn0031695	GO:0005783	Endoplasmic reticulum	QuickGO
	FBgn0031716	GO:0005737	Cytosol	COMPARTMENTS DB
	FBgn0031716	GO:0005794	Golgi apparatus	COMPARTMENTS DB
	FBgn0031716	GO:0005794	Golgi apparatus	FlyBase DB
	FBgn0031716	GO:0005737	Cytosol	AmiGO 2
	FBgn0031716	GO:0005794	Golgi apparatus	AmiGO 2
	FBgn0031716	GO:0005794	Golgi apparatus	QuickGO
	FBgn0031730	GO:0005737	Cytosol	FlyBase DB
	FBgn0031730	GO:0005634	Nucleus	FlyBase DB
	FBgn0031730	GO:0005737	Cytosol	AmiGO 2
	FBgn0031730	GO:0005634	Nucleus	AmiGO 2
	FBgn0031730	GO:0005634	Nucleus	QuickGO
	FBgn0031730	GO:0005737	Cytosol	QuickGO
	FBgn0031759	GO:0005634	Nucleus	COMPARTMENTS DB
	FBgn0031759	GO:0005634	Nucleus	FlyBase DB
	FBgn0031759	GO:0005634	Nucleus	AmiGO 2
	FBgn0031759	GO:0005634	Nucleus	QuickGO
	FBgn0031814	GO:0005737	Cytosol	COMPARTMENTS DB
	FBgn0031814	GO:0005739	Mitochondria	COMPARTMENTS DB
	FBgn0031814	GO:0005739	Mitochondria	FlyBase DB
	FBgn0031814	GO:0005739	Mitochondria	AmiGO 2
	FBgn0031814	GO:0005737	Cytosol	AmiGO 2
	FBgn0031814	GO:0005739	Mitochondria	QuickGO
	FBgn0031844	GO:0005737	Cytosol	COMPARTMENTS DB
	FBgn0031844	GO:0005739	Mitochondria	COMPARTMENTS DB
	FBgn0031844	GO:0005739	Mitochondria	FlyBase DB
	FBgn0031844	GO:0005739	Mitochondria	AmiGO 2
	FBgn0031844	GO:0005737	Cytosol	AmiGO 2
	FBgn0031844	GO:0005739	Mitochondria	QuickGO
	FBgn0031860	GO:0005737	Cytosol	COMPARTMENTS DB
	FBgn0031860	GO:0005777	Peroxisome	COMPARTMENTS DB
	FBgn0031860	GO:0005777	Peroxisome	FlyBase DB
	FBgn0031860	GO:0005737	Cytosol	FlyBase DB
	FBgn0031860	GO:0005777	Peroxisome	AmiGO 2
	FBgn0031860	GO:0005737	Cytosol	AmiGO 2
	FBgn0031860	GO:0005737	Cytosol	QuickGO
	FBgn0031860	GO:0005777	Peroxisome	QuickGO
	FBgn0031860	GO:0005777	Peroxisome	GLAD DB
	FBgn0031913	GO:0005737	Cytosol	COMPARTMENTS DB
	FBgn0031913	GO:0005737	Cytosol	FlyBase DB
	FBgn0031913	GO:0005737	Cytosol	AmiGO 2
	FBgn0031913	GO:0005737	Cytosol	QuickGO
	FBgn0031925	GO:0005737	Cytosol	COMPARTMENTS DB
	FBgn0031925	GO:0005737	Cytosol	FlyBase DB
	FBgn0031925	GO:0005737	Cytosol	AmiGO 2
	FBgn0031925	GO:0005783	Endoplasmic reticulum	QuickGO
	FBgn0031925	GO:0005737	Cytosol	QuickGO
	FBgn0031948	GO:0005737	Cytosol	COMPARTMENTS DB
	FBgn0031948	GO:0005794	Golgi apparatus	COMPARTMENTS DB
	FBgn0031948	GO:0005794	Golgi apparatus	FlyBase DB
	FBgn0031948	GO:0005737	Cytosol	AmiGO 2
	FBgn0031948	GO:0005783	Endoplasmic reticulum	AmiGO 2
	FBgn0031948	GO:0005794	Golgi apparatus	AmiGO 2
	FBgn0031948	GO:0005794	Golgi apparatus	QuickGO
	FBgn0031987	GO:0005737	Cytosol	COMPARTMENTS DB
	FBgn0031987	GO:0005739	Mitochondria	COMPARTMENTS DB
	FBgn0031987	GO:0005739	Mitochondria	AmiGO 2
	FBgn0031987	GO:0005737	Cytosol	AmiGO 2
	FBgn0031987	GO:0005739	Mitochondria	GLAD DB
	FBgn0032003	GO:0005737	Cytosol	COMPARTMENTS DB
	FBgn0032003	GO:0005737	Cytosol	AmiGO 2
	FBgn0032006	GO:0005576	Extracellular	COMPARTMENTS DB
	FBgn0032015	GO:0005737	Cytosol	COMPARTMENTS DB
	FBgn0032015	GO:0005783	Endoplasmic reticulum	COMPARTMENTS DB
	FBgn0032015	GO:0005737	Cytosol	FlyBase DB
	FBgn0032015	GO:0005737	Cytosol	AmiGO 2
	FBgn0032015	GO:0005783	Endoplasmic reticulum	AmiGO 2
	FBgn0032015	GO:0005737	Cytosol	QuickGO
	FBgn0032015	GO:0005783	Endoplasmic reticulum	LOPIT (Tan et al., 2009)
	FBgn0032054	GO:0005737	Cytosol	COMPARTMENTS DB
	FBgn0032054	GO:0005737	Cytosol	FlyBase DB
	FBgn0032054	GO:0005737	Cytosol	AmiGO 2
	FBgn0032054	GO:0005737	Cytosol	QuickGO
	FBgn0032055	GO:0005777	Peroxisome	FlyBase DB
	FBgn0032055	GO:0005777	Peroxisome	AmiGO 2
	FBgn0032055	GO:0005737	Cytosol	AmiGO 2
	FBgn0032055	GO:0005777	Peroxisome	QuickGO
	FBgn0032061	GO:0005737	Cytosol	COMPARTMENTS DB
	FBgn0032061	GO:0005777	Peroxisome	COMPARTMENTS DB
	FBgn0032061	GO:0005739	Mitochondria	COMPARTMENTS DB
	FBgn0032061	GO:0005739	Mitochondria	FlyBase DB
	FBgn0032061	GO:0005777	Peroxisome	FlyBase DB
	FBgn0032061	GO:0005737	Cytosol	FlyBase DB
	FBgn0032061	GO:0005777	Peroxisome	AmiGO 2
	FBgn0032061	GO:0005739	Mitochondria	AmiGO 2
	FBgn0032061	GO:0005737	Cytosol	AmiGO 2
	FBgn0032061	GO:0005737	Cytosol	QuickGO
	FBgn0032061	GO:0005777	Peroxisome	QuickGO
	FBgn0032061	GO:0005739	Mitochondria	QuickGO
	FBgn0032061	GO:0005777	Peroxisome	GLAD DB
	FBgn0032066	GO:0005737	Cytosol	COMPARTMENTS DB
	FBgn0032066	GO:0005764	Lysosome	COMPARTMENTS DB
	FBgn0032066	GO:0005764	Lysosome	FlyBase DB
	FBgn0032066	GO:0005737	Cytosol	AmiGO 2
	FBgn0032066	GO:0005764	Lysosome	AmiGO 2
	FBgn0032066	GO:0005764	Lysosome	QuickGO
	FBgn0032067	GO:0005737	Cytosol	COMPARTMENTS DB
	FBgn0032067	GO:0005764	Lysosome	COMPARTMENTS DB
	FBgn0032067	GO:0005764	Lysosome	FlyBase DB
	FBgn0032067	GO:0005737	Cytosol	AmiGO 2
	FBgn0032067	GO:0005764	Lysosome	AmiGO 2
	FBgn0032067	GO:0005764	Lysosome	QuickGO
	FBgn0032068	GO:0005764	Lysosome	COMPARTMENTS DB
	FBgn0032068	GO:0005737	Cytosol	COMPARTMENTS DB
	FBgn0032068	GO:0005764	Lysosome	FlyBase DB
	FBgn0032068	GO:0005737	Cytosol	AmiGO 2
	FBgn0032068	GO:0005764	Lysosome	AmiGO 2
	FBgn0032068	GO:0005764	Lysosome	QuickGO
	FBgn0032069	GO:0005737	Cytosol	COMPARTMENTS DB
	FBgn0032069	GO:0005764	Lysosome	COMPARTMENTS DB
	FBgn0032069	GO:0005764	Lysosome	FlyBase DB
	FBgn0032069	GO:0005737	Cytosol	AmiGO 2
	FBgn0032069	GO:0005764	Lysosome	AmiGO 2
	FBgn0032069	GO:0005764	Lysosome	QuickGO
	FBgn0032132	GO:0005576	Extracellular	COMPARTMENTS DB
	FBgn0032132	GO:0005576	Extracellular	AmiGO 2
	FBgn0032135	GO:0005737	Cytosol	COMPARTMENTS DB
	FBgn0032135	GO:0005794	Golgi apparatus	COMPARTMENTS DB
	FBgn0032135	GO:0005737	Cytosol	AmiGO 2
	FBgn0032135	GO:0005794	Golgi apparatus	AmiGO 2
	FBgn0032135	GO:0005794	Golgi apparatus	QuickGO
	FBgn0032147	GO:0005737	Cytosol	COMPARTMENTS DB
	FBgn0032147	GO:0005634	Nucleus	COMPARTMENTS DB
	FBgn0032147	GO:0005737	Cytosol	FlyBase DB
	FBgn0032147	GO:0005634	Nucleus	FlyBase DB
	FBgn0032147	GO:0005737	Cytosol	AmiGO 2
	FBgn0032147	GO:0005634	Nucleus	AmiGO 2
	FBgn0032147	GO:0005737	Cytosol	QuickGO
	FBgn0032147	GO:0005634	Nucleus	QuickGO
	FBgn0032161	GO:0005739	Mitochondria	COMPARTMENTS DB
	FBgn0032161	GO:0005737	Cytosol	COMPARTMENTS DB
	FBgn0032161	GO:0005739	Mitochondria	FlyBase DB
	FBgn0032161	GO:0005739	Mitochondria	AmiGO 2
	FBgn0032161	GO:0005737	Cytosol	AmiGO 2
	FBgn0032161	GO:0005739	Mitochondria	QuickGO
	FBgn0032161	GO:0005739	Mitochondria	GLAD DB
	FBgn0032162	GO:0005739	Mitochondria	FlyBase DB
	FBgn0032162	GO:0005739	Mitochondria	AmiGO 2
	FBgn0032162	GO:0005737	Cytosol	AmiGO 2
	FBgn0032162	GO:0005739	Mitochondria	QuickGO
	FBgn0032162	GO:0005739	Mitochondria	GLAD DB
	FBgn0032208	GO:0005634	Nucleus	COMPARTMENTS DB
	FBgn0032208	GO:0005737	Cytosol	COMPARTMENTS DB
	FBgn0032208	GO:0005634	Nucleus	FlyBase DB
	FBgn0032208	GO:0005634	Nucleus	AmiGO 2
	FBgn0032208	GO:0005634	Nucleus	QuickGO
	FBgn0032224	GO:0005737	Cytosol	COMPARTMENTS DB
	FBgn0032224	GO:0005737	Cytosol	FlyBase DB
	FBgn0032224	GO:0005737	Cytosol	AmiGO 2
	FBgn0032224	GO:0005737	Cytosol	QuickGO
	FBgn0032234	GO:0005783	Endoplasmic reticulum	COMPARTMENTS DB
	FBgn0032234	GO:0005737	Cytosol	COMPARTMENTS DB
	FBgn0032234	GO:0005783	Endoplasmic reticulum	FlyBase DB
	FBgn0032234	GO:0005737	Cytosol	AmiGO 2
	FBgn0032234	GO:0005783	Endoplasmic reticulum	AmiGO 2
	FBgn0032234	GO:0005783	Endoplasmic reticulum	QuickGO
	FBgn0032247	GO:0005737	Cytosol	COMPARTMENTS DB
	FBgn0032247	GO:0005739	Mitochondria	GLAD DB
	FBgn0032253	GO:0005737	Cytosol	COMPARTMENTS DB
	FBgn0032253	GO:0005764	Lysosome	COMPARTMENTS DB
	FBgn0032253	GO:0005764	Lysosome	FlyBase DB
	FBgn0032253	GO:0005737	Cytosol	AmiGO 2
	FBgn0032253	GO:0005764	Lysosome	AmiGO 2
	FBgn0032253	GO:0005764	Lysosome	QuickGO
	FBgn0032294	GO:0005737	Cytosol	COMPARTMENTS DB
	FBgn0032294	GO:0005737	Cytosol	AmiGO 2
	FBgn0032295	GO:0005634	Nucleus	COMPARTMENTS DB
	FBgn0032295	GO:0005634	Nucleus	FlyBase DB
	FBgn0032295	GO:0005634	Nucleus	AmiGO 2
	FBgn0032295	GO:0005634	Nucleus	QuickGO
	FBgn0032393	GO:0005634	Nucleus	COMPARTMENTS DB
	FBgn0032393	GO:0005737	Cytosol	COMPARTMENTS DB
	FBgn0032393	GO:0005739	Mitochondria	COMPARTMENTS DB
	FBgn0032393	GO:0005739	Mitochondria	FlyBase DB
	FBgn0032393	GO:0005634	Nucleus	FlyBase DB
	FBgn0032393	GO:0005739	Mitochondria	AmiGO 2
	FBgn0032393	GO:0005737	Cytosol	AmiGO 2
	FBgn0032393	GO:0005634	Nucleus	AmiGO 2
	FBgn0032393	GO:0005739	Mitochondria	QuickGO
	FBgn0032393	GO:0005634	Nucleus	QuickGO
	FBgn0032393	GO:0005739	Mitochondria	GLAD DB
	FBgn0032401	GO:0005634	Nucleus	COMPARTMENTS DB
	FBgn0032401	GO:0005634	Nucleus	FlyBase DB
	FBgn0032401	GO:0005634	Nucleus	AmiGO 2
	FBgn0032401	GO:0005634	Nucleus	QuickGO
	FBgn0032424	GO:0005634	Nucleus	QuickGO
	FBgn0032424	GO:0005737	Cytosol	QuickGO
	FBgn0032464	GO:0005737	Cytosol	COMPARTMENTS DB
	FBgn0032464	GO:0005739	Mitochondria	GLAD DB
	FBgn0032471	GO:0005737	Cytosol	COMPARTMENTS DB
	FBgn0032471	GO:0005777	Peroxisome	COMPARTMENTS DB
	FBgn0032471	GO:0005777	Peroxisome	FlyBase DB
	FBgn0032471	GO:0005777	Peroxisome	AmiGO 2
	FBgn0032471	GO:0005737	Cytosol	AmiGO 2
	FBgn0032471	GO:0005777	Peroxisome	QuickGO
	FBgn0032471	GO:0005777	Peroxisome	GLAD DB
	FBgn0032474	GO:0005737	Cytosol	COMPARTMENTS DB
	FBgn0032474	GO:0005737	Cytosol	AmiGO 2
	FBgn0032477	GO:0005783	Endoplasmic reticulum	COMPARTMENTS DB
	FBgn0032477	GO:0005737	Cytosol	COMPARTMENTS DB
	FBgn0032477	GO:0005737	Cytosol	AmiGO 2
	FBgn0032477	GO:0005783	Endoplasmic reticulum	AmiGO 2
	FBgn0032477	GO:0005783	Endoplasmic reticulum	QuickGO
	FBgn0032480	GO:0005737	Cytosol	COMPARTMENTS DB
	FBgn0032480	GO:0005783	Endoplasmic reticulum	COMPARTMENTS DB
	FBgn0032480	GO:0005783	Endoplasmic reticulum	FlyBase DB
	FBgn0032480	GO:0005737	Cytosol	AmiGO 2
	FBgn0032480	GO:0005783	Endoplasmic reticulum	AmiGO 2
	FBgn0032480	GO:0005783	Endoplasmic reticulum	QuickGO
	FBgn0032535	GO:0005576	Extracellular	COMPARTMENTS DB
	FBgn0032535	GO:0005576	Extracellular	AmiGO 2
	FBgn0032614	GO:0005783	Endoplasmic reticulum	FlyBase DB
	FBgn0032614	GO:0005737	Cytosol	AmiGO 2
	FBgn0032614	GO:0005783	Endoplasmic reticulum	AmiGO 2
	FBgn0032614	GO:0005783	Endoplasmic reticulum	QuickGO
	FBgn0032618	GO:0005794	Golgi apparatus	QuickGO
	FBgn0032643	GO:0005737	Cytosol	COMPARTMENTS DB
	FBgn0032643	GO:0005783	Endoplasmic reticulum	COMPARTMENTS DB
	FBgn0032643	GO:0005737	Cytosol	AmiGO 2
	FBgn0032643	GO:0005783	Endoplasmic reticulum	AmiGO 2
	FBgn0032643	GO:0005783	Endoplasmic reticulum	QuickGO
	FBgn0032643	GO:0005783	Endoplasmic reticulum	LOPIT (Tan et al., 2009)
	FBgn0032684	GO:0005737	Cytosol	COMPARTMENTS DB
	FBgn0032693	GO:0005783	Endoplasmic reticulum	QuickGO
	FBgn0032715	GO:0005737	Cytosol	COMPARTMENTS DB
	FBgn0032715	GO:0005777	Peroxisome	COMPARTMENTS DB
	FBgn0032715	GO:0005777	Peroxisome	FlyBase DB
	FBgn0032715	GO:0005777	Peroxisome	AmiGO 2
	FBgn0032715	GO:0005737	Cytosol	AmiGO 2
	FBgn0032715	GO:0005777	Peroxisome	QuickGO
	FBgn0032715	GO:0005777	Peroxisome	GLAD DB
	FBgn0032754	GO:0005783	Endoplasmic reticulum	QuickGO
	FBgn0032754	GO:0005739	Mitochondria	QuickGO
	FBgn0032763	GO:0005634	Nucleus	COMPARTMENTS DB
	FBgn0032763	GO:0005634	Nucleus	FlyBase DB
	FBgn0032763	GO:0005634	Nucleus	AmiGO 2
	FBgn0032763	GO:0005634	Nucleus	QuickGO
	FBgn0032775	GO:0005737	Cytosol	COMPARTMENTS DB
	FBgn0032775	GO:0005777	Peroxisome	COMPARTMENTS DB
	FBgn0032775	GO:0005777	Peroxisome	FlyBase DB
	FBgn0032775	GO:0005777	Peroxisome	AmiGO 2
	FBgn0032775	GO:0005737	Cytosol	AmiGO 2
	FBgn0032775	GO:0005777	Peroxisome	QuickGO
	FBgn0032775	GO:0005777	Peroxisome	GLAD DB
	FBgn0032781	GO:0005634	Nucleus	COMPARTMENTS DB
	FBgn0032781	GO:0005634	Nucleus	FlyBase DB
	FBgn0032781	GO:0005634	Nucleus	AmiGO 2
	FBgn0032781	GO:0005634	Nucleus	QuickGO
	FBgn0032799	GO:0005737	Cytosol	AmiGO 2
	FBgn0032799	GO:0005783	Endoplasmic reticulum	AmiGO 2
	FBgn0032799	GO:0005783	Endoplasmic reticulum	QuickGO
	FBgn0032799	GO:0005783	Endoplasmic reticulum	Training data (Tan et al., 2009)
	FBgn0032814	GO:0005634	Nucleus	COMPARTMENTS DB
	FBgn0032814	GO:0005634	Nucleus	FlyBase DB
	FBgn0032814	GO:0005634	Nucleus	AmiGO 2
	FBgn0032814	GO:0005634	Nucleus	QuickGO
	FBgn0032857	GO:0005737	Cytosol	COMPARTMENTS DB
	FBgn0032857	GO:0005634	Nucleus	COMPARTMENTS DB
	FBgn0032857	GO:0005634	Nucleus	FlyBase DB
	FBgn0032857	GO:0005737	Cytosol	FlyBase DB
	FBgn0032857	GO:0005737	Cytosol	AmiGO 2
	FBgn0032857	GO:0005634	Nucleus	AmiGO 2
	FBgn0032857	GO:0005737	Cytosol	QuickGO
	FBgn0032857	GO:0005634	Nucleus	QuickGO
	FBgn0032889	GO:0005576	Extracellular	FlyBase DB
	FBgn0032889	GO:0005576	Extracellular	AmiGO 2
	FBgn0032889	GO:0005737	Cytosol	AmiGO 2
	FBgn0032889	GO:0005576	Extracellular	QuickGO
	FBgn0032889	GO:0005739	Mitochondria	GLAD DB
	FBgn0032956	GO:0005737	Cytosol	COMPARTMENTS DB
	FBgn0032956	GO:0005737	Cytosol	AmiGO 2
	FBgn0032979	GO:0005634	Nucleus	COMPARTMENTS DB
	FBgn0032979	GO:0005634	Nucleus	FlyBase DB
	FBgn0032979	GO:0005634	Nucleus	QuickGO
	FBgn0033050	GO:0005737	Cytosol	FlyBase DB
	FBgn0033050	GO:0005634	Nucleus	FlyBase DB
	FBgn0033050	GO:0005737	Cytosol	AmiGO 2
	FBgn0033050	GO:0005634	Nucleus	AmiGO 2
	FBgn0033050	GO:0005634	Nucleus	QuickGO
	FBgn0033050	GO:0005737	Cytosol	QuickGO
	FBgn0033065	GO:0005783	Endoplasmic reticulum	QuickGO
	FBgn0033089	GO:0005634	Nucleus	COMPARTMENTS DB
	FBgn0033089	GO:0005737	Cytosol	COMPARTMENTS DB
	FBgn0033089	GO:0005737	Cytosol	FlyBase DB
	FBgn0033089	GO:0005737	Cytosol	AmiGO 2
	FBgn0033089	GO:0005634	Nucleus	AmiGO 2
	FBgn0033089	GO:0005737	Cytosol	QuickGO
	FBgn0033121	GO:0005783	Endoplasmic reticulum	QuickGO
	FBgn0033155	GO:0005634	Nucleus	COMPARTMENTS DB
	FBgn0033155	GO:0005634	Nucleus	AmiGO 2
	FBgn0033155	GO:0005634	Nucleus	QuickGO
	FBgn0033170	GO:0005576	Extracellular	COMPARTMENTS DB
	FBgn0033170	GO:0005576	Extracellular	QuickGO
	FBgn0033184	GO:0005737	Cytosol	COMPARTMENTS DB
	FBgn0033184	GO:0005739	Mitochondria	COMPARTMENTS DB
	FBgn0033184	GO:0005739	Mitochondria	FlyBase DB
	FBgn0033184	GO:0005739	Mitochondria	AmiGO 2
	FBgn0033184	GO:0005737	Cytosol	AmiGO 2
	FBgn0033184	GO:0005739	Mitochondria	QuickGO
	FBgn0033184	GO:0005737	Cytosol	QuickGO
	FBgn0033184	GO:0005739	Mitochondria	GLAD DB
	FBgn0033186	GO:0005634	Nucleus	COMPARTMENTS DB
	FBgn0033186	GO:0005634	Nucleus	FlyBase DB
	FBgn0033186	GO:0005634	Nucleus	AmiGO 2
	FBgn0033186	GO:0005634	Nucleus	QuickGO
	FBgn0033190	GO:0005737	Cytosol	COMPARTMENTS DB
	FBgn0033190	GO:0005739	Mitochondria	COMPARTMENTS DB
	FBgn0033190	GO:0005739	Mitochondria	FlyBase DB
	FBgn0033190	GO:0005739	Mitochondria	AmiGO 2
	FBgn0033190	GO:0005737	Cytosol	AmiGO 2
	FBgn0033190	GO:0005739	Mitochondria	QuickGO
	FBgn0033233	GO:0005634	Nucleus	COMPARTMENTS DB
	FBgn0033233	GO:0005634	Nucleus	FlyBase DB
	FBgn0033233	GO:0005634	Nucleus	AmiGO 2
	FBgn0033233	GO:0005634	Nucleus	QuickGO
	FBgn0033260	GO:0005634	Nucleus	COMPARTMENTS DB
	FBgn0033260	GO:0005737	Cytosol	COMPARTMENTS DB
	FBgn0033260	GO:0005634	Nucleus	FlyBase DB
	FBgn0033260	GO:0005634	Nucleus	AmiGO 2
	FBgn0033260	GO:0005634	Nucleus	QuickGO
	FBgn0033271	GO:0005737	Cytosol	COMPARTMENTS DB
	FBgn0033271	GO:0005794	Golgi apparatus	COMPARTMENTS DB
	FBgn0033271	GO:0005737	Cytosol	AmiGO 2
	FBgn0033271	GO:0005794	Golgi apparatus	AmiGO 2
	FBgn0033292	GO:0005783	Endoplasmic reticulum	QuickGO
	FBgn0033296	GO:0005739	Mitochondria	GLAD DB
	FBgn0033297	GO:0005739	Mitochondria	GLAD DB
	FBgn0033302	GO:0005783	Endoplasmic reticulum	QuickGO
	FBgn0033304	GO:0005737	Cytosol	COMPARTMENTS DB
	FBgn0033304	GO:0005783	Endoplasmic reticulum	QuickGO
	FBgn0033315	GO:0005794	Golgi apparatus	QuickGO
	FBgn0033327	GO:0005576	Extracellular	COMPARTMENTS DB
	FBgn0033327	GO:0005576	Extracellular	FlyBase DB
	FBgn0033327	GO:0005576	Extracellular	AmiGO 2
	FBgn0033327	GO:0005576	Extracellular	QuickGO
	FBgn0033366	GO:0005576	Extracellular	COMPARTMENTS DB
	FBgn0033366	GO:0005737	Cytosol	COMPARTMENTS DB
	FBgn0033366	GO:0005576	Extracellular	AmiGO 2
	FBgn0033375	GO:0005737	Cytosol	COMPARTMENTS DB
	FBgn0033375	GO:0005737	Cytosol	AmiGO 2
	FBgn0033375	GO:0005737	Cytosol	QuickGO
	FBgn0033381	GO:0005737	Cytosol	COMPARTMENTS DB
	FBgn0033381	GO:0005737	Cytosol	FlyBase DB
	FBgn0033381	GO:0005737	Cytosol	AmiGO 2
	FBgn0033381	GO:0005737	Cytosol	QuickGO
	FBgn0033395	GO:0005783	Endoplasmic reticulum	QuickGO
	FBgn0033397	GO:0005783	Endoplasmic reticulum	QuickGO
	FBgn0033457	GO:0005634	Nucleus	COMPARTMENTS DB
	FBgn0033457	GO:0005737	Cytosol	COMPARTMENTS DB
	FBgn0033457	GO:0005634	Nucleus	FlyBase DB
	FBgn0033457	GO:0005737	Cytosol	FlyBase DB
	FBgn0033457	GO:0005737	Cytosol	AmiGO 2
	FBgn0033457	GO:0005634	Nucleus	AmiGO 2
	FBgn0033457	GO:0005737	Cytosol	QuickGO
	FBgn0033457	GO:0005634	Nucleus	QuickGO
	FBgn0033464	GO:0005737	Cytosol	COMPARTMENTS DB
	FBgn0033464	GO:0005777	Peroxisome	COMPARTMENTS DB
	FBgn0033464	GO:0005777	Peroxisome	FlyBase DB
	FBgn0033464	GO:0005777	Peroxisome	AmiGO 2
	FBgn0033464	GO:0005737	Cytosol	AmiGO 2
	FBgn0033464	GO:0005777	Peroxisome	QuickGO
	FBgn0033500	GO:0005737	Cytosol	COMPARTMENTS DB
	FBgn0033500	GO:0005737	Cytosol	AmiGO 2
	FBgn0033500	GO:0005794	Golgi apparatus	AmiGO 2
	FBgn0033500	GO:0005794	Golgi apparatus	QuickGO
	FBgn0033518	GO:0005737	Cytosol	COMPARTMENTS DB
	FBgn0033518	GO:0005739	Mitochondria	COMPARTMENTS DB
	FBgn0033518	GO:0005739	Mitochondria	FlyBase DB
	FBgn0033518	GO:0005739	Mitochondria	AmiGO 2
	FBgn0033518	GO:0005737	Cytosol	AmiGO 2
	FBgn0033518	GO:0005739	Mitochondria	QuickGO
	FBgn0033520	GO:0005737	Cytosol	COMPARTMENTS DB
	FBgn0033520	GO:0005739	Mitochondria	COMPARTMENTS DB
	FBgn0033520	GO:0005739	Mitochondria	FlyBase DB
	FBgn0033520	GO:0005739	Mitochondria	AmiGO 2
	FBgn0033520	GO:0005737	Cytosol	AmiGO 2
	FBgn0033520	GO:0005739	Mitochondria	QuickGO
	FBgn0033521	GO:0005737	Cytosol	COMPARTMENTS DB
	FBgn0033521	GO:0005576	Extracellular	COMPARTMENTS DB
	FBgn0033521	GO:0005739	Mitochondria	COMPARTMENTS DB
	FBgn0033521	GO:0005737	Cytosol	FlyBase DB
	FBgn0033521	GO:0005739	Mitochondria	FlyBase DB
	FBgn0033521	GO:0005576	Extracellular	AmiGO 2
	FBgn0033521	GO:0005739	Mitochondria	AmiGO 2
	FBgn0033521	GO:0005737	Cytosol	AmiGO 2
	FBgn0033521	GO:0005739	Mitochondria	QuickGO
	FBgn0033521	GO:0005737	Cytosol	QuickGO
	FBgn0033544	GO:0005634	Nucleus	COMPARTMENTS DB
	FBgn0033544	GO:0005634	Nucleus	FlyBase DB
	FBgn0033544	GO:0005634	Nucleus	AmiGO 2
	FBgn0033544	GO:0005634	Nucleus	QuickGO
	FBgn0033631	GO:0005576	Extracellular	COMPARTMENTS DB
	FBgn0033631	GO:0005576	Extracellular	AmiGO 2
	FBgn0033631	GO:0005576	Extracellular	QuickGO
	FBgn0033673	GO:0005737	Cytosol	COMPARTMENTS DB
	FBgn0033673	GO:0005739	Mitochondria	COMPARTMENTS DB
	FBgn0033673	GO:0005739	Mitochondria	FlyBase DB
	FBgn0033673	GO:0005739	Mitochondria	AmiGO 2
	FBgn0033673	GO:0005737	Cytosol	AmiGO 2
	FBgn0033673	GO:0005739	Mitochondria	QuickGO
	FBgn0033696	GO:0005783	Endoplasmic reticulum	QuickGO
	FBgn0033697	GO:0005783	Endoplasmic reticulum	QuickGO
	FBgn0033753	GO:0005737	Cytosol	COMPARTMENTS DB
	FBgn0033753	GO:0005739	Mitochondria	COMPARTMENTS DB
	FBgn0033753	GO:0005739	Mitochondria	QuickGO
	FBgn0033775	GO:0005783	Endoplasmic reticulum	QuickGO
	FBgn0033784	GO:0005737	Cytosol	COMPARTMENTS DB
	FBgn0033784	GO:0005737	Cytosol	AmiGO 2
	FBgn0033817	GO:0005737	Cytosol	COMPARTMENTS DB
	FBgn0033817	GO:0005737	Cytosol	FlyBase DB
	FBgn0033817	GO:0005737	Cytosol	AmiGO 2
	FBgn0033817	GO:0005737	Cytosol	QuickGO
	FBgn0033830	GO:0005737	Cytosol	COMPARTMENTS DB
	FBgn0033830	GO:0005739	Mitochondria	COMPARTMENTS DB
	FBgn0033830	GO:0005739	Mitochondria	FlyBase DB
	FBgn0033830	GO:0005739	Mitochondria	AmiGO 2
	FBgn0033830	GO:0005737	Cytosol	AmiGO 2
	FBgn0033830	GO:0005739	Mitochondria	QuickGO
	FBgn0033856	GO:0005737	Cytosol	COMPARTMENTS DB
	FBgn0033860	GO:0005737	Cytosol	COMPARTMENTS DB
	FBgn0033860	GO:0005737	Cytosol	FlyBase DB
	FBgn0033860	GO:0005737	Cytosol	AmiGO 2
	FBgn0033860	GO:0005737	Cytosol	QuickGO
	FBgn0033860	GO:0005739	Mitochondria	GLAD DB
	FBgn0033868	GO:0005576	Extracellular	COMPARTMENTS DB
	FBgn0033868	GO:0005737	Cytosol	COMPARTMENTS DB
	FBgn0033868	GO:0005737	Cytosol	FlyBase DB
	FBgn0033868	GO:0005576	Extracellular	AmiGO 2
	FBgn0033868	GO:0005737	Cytosol	AmiGO 2
	FBgn0033868	GO:0005737	Cytosol	QuickGO
	FBgn0033868	GO:0005739	Mitochondria	GLAD DB
	FBgn0033885	GO:0005737	Cytosol	COMPARTMENTS DB
	FBgn0033885	GO:0005739	Mitochondria	COMPARTMENTS DB
	FBgn0033885	GO:0005634	Nucleus	COMPARTMENTS DB
	FBgn0033885	GO:0005739	Mitochondria	FlyBase DB
	FBgn0033885	GO:0005634	Nucleus	FlyBase DB
	FBgn0033885	GO:0005739	Mitochondria	AmiGO 2
	FBgn0033885	GO:0005737	Cytosol	AmiGO 2
	FBgn0033885	GO:0005634	Nucleus	AmiGO 2
	FBgn0033885	GO:0005634	Nucleus	QuickGO
	FBgn0033885	GO:0005737	Cytosol	QuickGO
	FBgn0033885	GO:0005739	Mitochondria	QuickGO
	FBgn0033901	GO:0005737	Cytosol	COMPARTMENTS DB
	FBgn0033901	GO:0005783	Endoplasmic reticulum	COMPARTMENTS DB
	FBgn0033901	GO:0005794	Golgi apparatus	FlyBase DB
	FBgn0033901	GO:0005783	Endoplasmic reticulum	FlyBase DB
	FBgn0033901	GO:0005737	Cytosol	AmiGO 2
	FBgn0033901	GO:0005783	Endoplasmic reticulum	AmiGO 2
	FBgn0033901	GO:0005783	Endoplasmic reticulum	QuickGO
	FBgn0033901	GO:0005794	Golgi apparatus	QuickGO
	FBgn0033934	GO:0005634	Nucleus	COMPARTMENTS DB
	FBgn0033934	GO:0005634	Nucleus	FlyBase DB
	FBgn0033934	GO:0005634	Nucleus	AmiGO 2
	FBgn0033934	GO:0005634	Nucleus	QuickGO
	FBgn0033943	GO:0005576	Extracellular	COMPARTMENTS DB
	FBgn0033943	GO:0005576	Extracellular	AmiGO 2
	FBgn0033978	GO:0005783	Endoplasmic reticulum	QuickGO
	FBgn0033979	GO:0005783	Endoplasmic reticulum	QuickGO
	FBgn0033980	GO:0005783	Endoplasmic reticulum	QuickGO
	FBgn0033981	GO:0005783	Endoplasmic reticulum	QuickGO
	FBgn0033982	GO:0005783	Endoplasmic reticulum	QuickGO
	FBgn0034007	GO:0005739	Mitochondria	COMPARTMENTS DB
	FBgn0034007	GO:0005737	Cytosol	COMPARTMENTS DB
	FBgn0034007	GO:0005576	Extracellular	COMPARTMENTS DB
	FBgn0034007	GO:0005576	Extracellular	AmiGO 2
	FBgn0034007	GO:0005739	Mitochondria	AmiGO 2
	FBgn0034007	GO:0005737	Cytosol	AmiGO 2
	FBgn0034025	GO:0005794	Golgi apparatus	COMPARTMENTS DB
	FBgn0034025	GO:0005737	Cytosol	COMPARTMENTS DB
	FBgn0034025	GO:0005794	Golgi apparatus	FlyBase DB
	FBgn0034025	GO:0005737	Cytosol	AmiGO 2
	FBgn0034025	GO:0005794	Golgi apparatus	AmiGO 2
	FBgn0034025	GO:0005794	Golgi apparatus	QuickGO
	FBgn0034053	GO:0005783	Endoplasmic reticulum	QuickGO
	FBgn0034076	GO:0005576	Extracellular	COMPARTMENTS DB
	FBgn0034076	GO:0005576	Extracellular	AmiGO 2
	FBgn0034105	GO:0005737	Cytosol	COMPARTMENTS DB
	FBgn0034105	GO:0005739	Mitochondria	COMPARTMENTS DB
	FBgn0034105	GO:0005739	Mitochondria	FlyBase DB
	FBgn0034105	GO:0005739	Mitochondria	AmiGO 2
	FBgn0034105	GO:0005737	Cytosol	AmiGO 2
	FBgn0034105	GO:0005739	Mitochondria	QuickGO
	FBgn0034109	GO:0005634	Nucleus	COMPARTMENTS DB
	FBgn0034109	GO:0005634	Nucleus	FlyBase DB
	FBgn0034109	GO:0005634	Nucleus	AmiGO 2
	FBgn0034109	GO:0005634	Nucleus	QuickGO
	FBgn0034121	GO:0005737	Cytosol	COMPARTMENTS DB
	FBgn0034127	GO:0005737	Cytosol	COMPARTMENTS DB
	FBgn0034127	GO:0005739	Mitochondria	COMPARTMENTS DB
	FBgn0034127	GO:0005739	Mitochondria	FlyBase DB
	FBgn0034127	GO:0005739	Mitochondria	AmiGO 2
	FBgn0034127	GO:0005737	Cytosol	AmiGO 2
	FBgn0034127	GO:0005739	Mitochondria	QuickGO
	FBgn0034132	GO:0005737	Cytosol	COMPARTMENTS DB
	FBgn0034132	GO:0005737	Cytosol	FlyBase DB
	FBgn0034132	GO:0005737	Cytosol	AmiGO 2
	FBgn0034132	GO:0005737	Cytosol	QuickGO
	FBgn0034132	GO:0005739	Mitochondria	GLAD DB
	FBgn0034141	GO:0005737	Cytosol	AmiGO 2
	FBgn0034141	GO:0005783	Endoplasmic reticulum	AmiGO 2
	FBgn0034141	GO:0005783	Endoplasmic reticulum	QuickGO
	FBgn0034142	GO:0005737	Cytosol	COMPARTMENTS DB
	FBgn0034142	GO:0005777	Peroxisome	COMPARTMENTS DB
	FBgn0034142	GO:0005777	Peroxisome	FlyBase DB
	FBgn0034142	GO:0005777	Peroxisome	AmiGO 2
	FBgn0034142	GO:0005737	Cytosol	AmiGO 2
	FBgn0034142	GO:0005777	Peroxisome	QuickGO
	FBgn0034142	GO:0005777	Peroxisome	GLAD DB
	FBgn0034142	GO:0005783	Endoplasmic reticulum	LOPIT (Tan et al., 2009)
	FBgn0034142	GO:0005794	Golgi apparatus	LOPIT (Tan et al., 2009)
	FBgn0034143	GO:0005777	Peroxisome	FlyBase DB
	FBgn0034143	GO:0005777	Peroxisome	AmiGO 2
	FBgn0034143	GO:0005737	Cytosol	AmiGO 2
	FBgn0034143	GO:0005777	Peroxisome	QuickGO
	FBgn0034143	GO:0005777	Peroxisome	GLAD DB
	FBgn0034145	GO:0005737	Cytosol	COMPARTMENTS DB
	FBgn0034145	GO:0005777	Peroxisome	COMPARTMENTS DB
	FBgn0034145	GO:0005777	Peroxisome	FlyBase DB
	FBgn0034145	GO:0005777	Peroxisome	AmiGO 2
	FBgn0034145	GO:0005737	Cytosol	AmiGO 2
	FBgn0034145	GO:0005777	Peroxisome	QuickGO
	FBgn0034145	GO:0005777	Peroxisome	GLAD DB
	FBgn0034175	GO:0005737	Cytosol	AmiGO 2
	FBgn0034175	GO:0005783	Endoplasmic reticulum	AmiGO 2
	FBgn0034175	GO:0005783	Endoplasmic reticulum	QuickGO
	FBgn0034176	GO:0005737	Cytosol	AmiGO 2
	FBgn0034176	GO:0005783	Endoplasmic reticulum	AmiGO 2
	FBgn0034176	GO:0005783	Endoplasmic reticulum	QuickGO
	FBgn0034191	GO:0005737	Cytosol	COMPARTMENTS DB
	FBgn0034191	GO:0005739	Mitochondria	COMPARTMENTS DB
	FBgn0034191	GO:0005739	Mitochondria	FlyBase DB
	FBgn0034191	GO:0005739	Mitochondria	AmiGO 2
	FBgn0034191	GO:0005737	Cytosol	AmiGO 2
	FBgn0034191	GO:0005739	Mitochondria	QuickGO
	FBgn0034191	GO:0005739	Mitochondria	GLAD DB
	FBgn0034214	GO:0005737	Cytosol	COMPARTMENTS DB
	FBgn0034214	GO:0005783	Endoplasmic reticulum	COMPARTMENTS DB
	FBgn0034214	GO:0005783	Endoplasmic reticulum	FlyBase DB
	FBgn0034214	GO:0005737	Cytosol	AmiGO 2
	FBgn0034214	GO:0005783	Endoplasmic reticulum	AmiGO 2
	FBgn0034214	GO:0005783	Endoplasmic reticulum	QuickGO
	FBgn0034214	GO:0005783	Endoplasmic reticulum	LOPIT (Tan et al., 2009)
	FBgn0034251	GO:0005737	Cytosol	COMPARTMENTS DB
	FBgn0034251	GO:0005739	Mitochondria	COMPARTMENTS DB
	FBgn0034251	GO:0005739	Mitochondria	AmiGO 2
	FBgn0034251	GO:0005737	Cytosol	AmiGO 2
	FBgn0034251	GO:0005739	Mitochondria	GLAD DB
	FBgn0034270	GO:0005737	Cytosol	AmiGO 2
	FBgn0034270	GO:0005783	Endoplasmic reticulum	AmiGO 2
	FBgn0034277	GO:0005737	Cytosol	COMPARTMENTS DB
	FBgn0034277	GO:0005783	Endoplasmic reticulum	COMPARTMENTS DB
	FBgn0034277	GO:0005737	Cytosol	AmiGO 2
	FBgn0034277	GO:0005783	Endoplasmic reticulum	AmiGO 2
	FBgn0034277	GO:0005783	Endoplasmic reticulum	QuickGO
	FBgn0034277	GO:0005739	Mitochondria	GLAD DB
	FBgn0034277	GO:0005783	Endoplasmic reticulum	LOPIT (Tan et al., 2009)
	FBgn0034277	GO:0005783	Endoplasmic reticulum	Training data (Tan et al., 2009) | Mohr, S.E. and Gelbart, W.M. (2002) Using the P{wHy} Hybrid Transposable Element to Disrupt Genes in Region 54D-55B in Drosophila melanogaster. Genetics, 162, 165-176.
	FBgn0034335	GO:0005737	Cytosol	COMPARTMENTS DB
	FBgn0034335	GO:0005737	Cytosol	FlyBase DB
	FBgn0034335	GO:0005737	Cytosol	AmiGO 2
	FBgn0034335	GO:0005737	Cytosol	QuickGO
	FBgn0034354	GO:0005737	Cytosol	COMPARTMENTS DB
	FBgn0034354	GO:0005737	Cytosol	FlyBase DB
	FBgn0034354	GO:0005737	Cytosol	AmiGO 2
	FBgn0034354	GO:0005737	Cytosol	QuickGO
	FBgn0034379	GO:0005634	Nucleus	COMPARTMENTS DB
	FBgn0034379	GO:0005634	Nucleus	FlyBase DB
	FBgn0034379	GO:0005634	Nucleus	AmiGO 2
	FBgn0034379	GO:0005634	Nucleus	QuickGO
	FBgn0034382	GO:0005737	Cytosol	AmiGO 2
	FBgn0034382	GO:0005783	Endoplasmic reticulum	AmiGO 2
	FBgn0034383	GO:0005737	Cytosol	AmiGO 2
	FBgn0034383	GO:0005783	Endoplasmic reticulum	AmiGO 2
	FBgn0034387	GO:0005739	Mitochondria	QuickGO
	FBgn0034387	GO:0005739	Mitochondria	GLAD DB
	FBgn0034406	GO:0005783	Endoplasmic reticulum	QuickGO
	FBgn0034427	GO:0005737	Cytosol	COMPARTMENTS DB
	FBgn0034427	GO:0005764	Lysosome	COMPARTMENTS DB
	FBgn0034427	GO:0005737	Cytosol	FlyBase DB
	FBgn0034427	GO:0005764	Lysosome	FlyBase DB
	FBgn0034427	GO:0005737	Cytosol	AmiGO 2
	FBgn0034427	GO:0005764	Lysosome	AmiGO 2
	FBgn0034427	GO:0005764	Lysosome	QuickGO
	FBgn0034427	GO:0005737	Cytosol	QuickGO
	FBgn0034500	GO:0005783	Endoplasmic reticulum	LOPIT (Tan et al., 2009)
	FBgn0034500	GO:0005794	Golgi apparatus	LOPIT (Tan et al., 2009)
	FBgn0034521	GO:0005737	Cytosol	COMPARTMENTS DB
	FBgn0034521	GO:0005794	Golgi apparatus	COMPARTMENTS DB
	FBgn0034521	GO:0005794	Golgi apparatus	FlyBase DB
	FBgn0034521	GO:0005737	Cytosol	AmiGO 2
	FBgn0034521	GO:0005794	Golgi apparatus	AmiGO 2
	FBgn0034521	GO:0005794	Golgi apparatus	QuickGO
	FBgn0034553	GO:0005777	Peroxisome	GLAD DB
	FBgn0034567	GO:0005737	Cytosol	COMPARTMENTS DB
	FBgn0034567	GO:0005794	Golgi apparatus	COMPARTMENTS DB
	FBgn0034567	GO:0005783	Endoplasmic reticulum	COMPARTMENTS DB
	FBgn0034567	GO:0005794	Golgi apparatus	FlyBase DB
	FBgn0034567	GO:0005737	Cytosol	AmiGO 2
	FBgn0034567	GO:0005783	Endoplasmic reticulum	AmiGO 2
	FBgn0034567	GO:0005794	Golgi apparatus	AmiGO 2
	FBgn0034567	GO:0005794	Golgi apparatus	QuickGO
	FBgn0034570	GO:0005634	Nucleus	FlyBase DB
	FBgn0034570	GO:0005634	Nucleus	AmiGO 2
	FBgn0034570	GO:0005634	Nucleus	QuickGO
	FBgn0034627	GO:0005737	Cytosol	COMPARTMENTS DB
	FBgn0034627	GO:0005737	Cytosol	FlyBase DB
	FBgn0034627	GO:0005737	Cytosol	AmiGO 2
	FBgn0034627	GO:0005737	Cytosol	QuickGO
	FBgn0034628	GO:0005777	Peroxisome	COMPARTMENTS DB
	FBgn0034628	GO:0005737	Cytosol	COMPARTMENTS DB
	FBgn0034628	GO:0005777	Peroxisome	FlyBase DB
	FBgn0034628	GO:0005777	Peroxisome	AmiGO 2
	FBgn0034628	GO:0005737	Cytosol	AmiGO 2
	FBgn0034628	GO:0005777	Peroxisome	QuickGO
	FBgn0034628	GO:0005777	Peroxisome	GLAD DB
	FBgn0034660	GO:0005576	Extracellular	COMPARTMENTS DB
	FBgn0034665	GO:0005764	Lysosome	COMPARTMENTS DB
	FBgn0034665	GO:0005737	Cytosol	COMPARTMENTS DB
	FBgn0034665	GO:0005737	Cytosol	FlyBase DB
	FBgn0034665	GO:0005764	Lysosome	FlyBase DB
	FBgn0034665	GO:0005737	Cytosol	AmiGO 2
	FBgn0034665	GO:0005764	Lysosome	AmiGO 2
	FBgn0034665	GO:0005764	Lysosome	QuickGO
	FBgn0034665	GO:0005737	Cytosol	QuickGO
	FBgn0034713	GO:0005737	Cytosol	COMPARTMENTS DB
	FBgn0034713	GO:0005737	Cytosol	FlyBase DB
	FBgn0034713	GO:0005737	Cytosol	AmiGO 2
	FBgn0034713	GO:0005737	Cytosol	QuickGO
	FBgn0034735	GO:0005737	Cytosol	COMPARTMENTS DB
	FBgn0034735	GO:0005739	Mitochondria	COMPARTMENTS DB
	FBgn0034735	GO:0005739	Mitochondria	FlyBase DB
	FBgn0034735	GO:0005739	Mitochondria	AmiGO 2
	FBgn0034735	GO:0005737	Cytosol	AmiGO 2
	FBgn0034735	GO:0005739	Mitochondria	QuickGO
	FBgn0034735	GO:0005739	Mitochondria	GLAD DB
	FBgn0034753	GO:0005576	Extracellular	COMPARTMENTS DB
	FBgn0034753	GO:0005737	Cytosol	COMPARTMENTS DB
	FBgn0034753	GO:0005576	Extracellular	FlyBase DB
	FBgn0034753	GO:0005737	Cytosol	FlyBase DB
	FBgn0034753	GO:0005576	Extracellular	AmiGO 2
[truncated: 2,110 more rows]
