# Supplementary material for: A new metabolic model of Drosophila melanogaster and the integrative analysis of Parkinson’s disease
Source: Life Sci Alliance. 2023 May 26;6(8):e202201695. doi: 10.26508/lsa.202201695 (PMC10215973; doi:10.26508/lsa.202201695)
Supplement: Supplementary file 4 [file LSA-2022-01695_TableS4.xlsx]

## Sheet: 4. Rxns added by gap-filling
	Table S4 | Reactions added to the merged Drosophila metabolic network model using gap-filling algorithm (fillGaps) in RAVEN toolbox.
	Reaction	Equation	Compartment
	HMR_1465	PPi + presqualene-PP <=> 2 farnesyl-PP	Cytosol
	HMR_1467	H+ + NADPH + presqualene-PP -> NADP+ + PPi + squalene	Cytosol
	HMR_1470	H+ + NADPH + O2 + squalene -> NADP+ + H2O + squalene 2,3-oxide	Cytosol
	HMR_1473	squalene 2,3-oxide -> lanosterol	Cytosol
	HMR_1477	H+ + NADPH + O2 + lanosterol -> NADP+ + H2O + 4,4-dimethyl-14alpha-hydroxymethyl-5alpha-cholesta-8,24-dien-3beta-ol	Cytosol
	HMR_1478	H+ + NADPH + O2 + 4,4-dimethyl-14alpha-hydroxymethyl-5alpha-cholesta-8,24-dien-3beta-ol -> NADP+ + 2 H2O + 4,4-dimethyl-14alpha-formyl-5alpha-cholesta-8,24-dien-3beta-ol	Cytosol
	HMR_1479	H+ + NADPH + O2 + 4,4-dimethyl-14alpha-formyl-5alpha-cholesta-8,24-dien-3beta-ol -> NADP+ + H2O + formate + 4,4-dimethyl-5alpha-cholesta-8,14,24-trien-3beta-ol	Cytosol
	HMR_1500	3 H+ + NADP+ + 3-keto-4-methylzymosterol <=> NADPH + 4alpha-methylzymosterol	Cytosol
	HMR_1509	H+ + NADPH + 5alpha-cholesta-8,24-dien-3-one -> NADP+ + zymosterol	Cytosol
	HMR_1553	cholestenol -> lathosterol	Cytosol
	HMR_1557	H+ + NADH + O2 + lathosterol -> NAD+ + 2 H2O + provitamin D3	Cytosol
	HMR_1570	H+ + NADPH + zymosterol -> NADP+ + cholestenol	Cytosol
	HMR_6641	H+ + NADPH + O2 + retinol -> NADP+ + H2O + 4-hydroxyvitamin A1	Cytosol
	HMR_6642	H+ + NADPH + O2 + retinol -> H2O + NADP+ + 4-hydroxyvitamin A1	Endoplasmic reticulum
	HMR_6648	H+ + NADPH + O2 + retinal -> NADP+ + H2O + 4-OH-retinal	Cytosol
	HMR_6649	H+ + NADPH + O2 + retinal -> H2O + NADP+ + 4-OH-retinal	Endoplasmic reticulum
	HMR_6653	H+ + NADPH + O2 + 9-cis-retinal -> NADP+ + H2O + 4-OH-9-cis-retinal	Cytosol
	HMR_6654	H+ + NADPH + O2 + 9-cis-retinal -> H2O + NADP+ + 4-OH-9-cis-retinal	Endoplasmic reticulum
	HMR_6655	NADPH + O2 + 4-OH-9-cis-retinal -> H+ + NADP+ + H2O + 4-oxo-9-cis-retinal	Cytosol
	HMR_6656	NADPH + O2 + 4-OH-9-cis-retinal -> H2O + H+ + NADP+ + 4-oxo-9-cis-retinal	Endoplasmic reticulum
	HMR_6664	NADPH + O2 + 9-cis-retinoate -> H+ + NADP+ + H2O + 4-oxo-9-cis-retinoate	Cytosol
	HMR_6665	NADPH + O2 + 9-cis-retinoate -> H2O + H+ + NADP+ + 4-oxo-9-cis-retinoate	Endoplasmic reticulum
	HMR_6682	NADPH + O2 + 13-cis-retinoate -> H2O + H+ + NADP+ + 4-oxo-13-cis-retinoate	Endoplasmic reticulum
	HMR_6687	H+ + NADPH + O2 + 13-cis-retinoate -> NADP+ + H2O + 5,8-epoxy-13-cis-retinoate	Cytosol
	HMR_6702	NADPH + O2 + 4-hydroxy-all-trans-retinoate -> H+ + NADP+ + H2O + 4-oxo-all-trans-retinoate	Cytosol
	HMR_6703	NADPH + O2 + 4-hydroxy-all-trans-retinoate -> H2O + H+ + NADP+ + 4-oxo-all-trans-retinoate	Endoplasmic reticulum
	HMR_8615	ATP + H+ + cob(II)alamin <=> triphosphate + cob(I)alamin	Mitochondria
	HMR_8616	H+ + ATP + cob(I)alamin <=> triphosphate + cobamide-coenzyme	Cytosol, Mitochondria
	pj34	NADPH + (2E,4Z)-dodecadienoyl-CoA <=> NADP+ + (3E)-dodecenoyl-CoA	Mitochondria
