# Supplementary material for: A new metabolic model of Drosophila melanogaster and the integrative analysis of Parkinson’s disease
Source: Life Sci Alliance. 2023 May 26;6(8):e202201695. doi: 10.26508/lsa.202201695 (PMC10215973; doi:10.26508/lsa.202201695)
Supplement: Supplementary file 5 [file LSA-2022-01695_TableS5.xlsx]

## Sheet: 5. Holidic Diet (HD)
	Table S5 | Composition of expanded holidic diet condition and the uptake fluxes measured by Schönborn and colleagues (2019). Note that the maximum uptake rate of the water was assumed to 1,000 mmol g−1h−1.
	Reaction	Equation	Measured Flux (mmol/g/h)
	HMR_9061	<=> alanine	0.78943
	HMR_9066	<=> arginine	0.23362
	HMR_9062	<=> asparagine	0.28124
	HMR_9070	<=> aspartate	0.27916
	HMR_9145	<=> pantothenate	0.00303
	HMR_9082	<=> Ca2+	0.07523
	HMR_9285	<=> cholesterol	0.03432
	HMR_9083	<=> choline	0.01584
	HMR_9065	<=> cysteine	0.09639
	HMR_9076	<=> Fe2+	0.00398
	HMR_9071	<=> glutamate	0.54749
	HMR_9063	<=> glutamine	0.55087
	HMR_9086	<=> acetate	2.31818
	HMR_9067	<=> glycine	0.63641
	HMR_9038	<=> histidine	0.19387
	HMR_9362	<=> inosine	0.01072
	HMR_9039	<=> isoleucine	0.39118
	HMR_9081	<=> K+	0.97512
	HMR_9040	<=> leucine	0.55305
	HMR_9041	<=> lysine	0.5265
	HMR_9042	<=> methionine	0.09783
	HMR_9361	<=> inositol	0.00123
	HMR_9077	<=> Na+	0.52654
	HMR_9142	<=> nicotinate	0.00453
	HMR_9043	<=> phenylalanine	0.38025
	HMR_9068	<=> proline	0.21516
	HMR_9143	<=> riboflavin	0.00013
	HMR_9069	<=> serine	0.31989
	HMR_9146	<=> folate	5e-05
	HMR_9416	<=> sucrose	2.21241
	HMR_9159	<=> thiamin	0.00028
	HMR_9044	<=> threonine	0.48089
	HMR_9045	<=> tryptophan	0.29024
	HMR_9064	<=> tyrosine	0.20507
	HMR_9439	<=> uridine	0.01087
	HMR_9046	<=> valine	0.16614
	HMR_9047	<=> H2O	1971.8
	HMR_9080	<=> zinc	0.00385
	HMR_9109	<=> biotin	4e-05
	HMR_9144	<=> pyridoxine	0.00056
	HMR_9072	<=> Pi	-
	HMR_9074	<=> sulfate	-
	HMR_9048	<=> O2	-
	HMR_9153	<=> gamma-tocopherol	-
	HMR_9404	<=> retinoate	-
	HMR_9151	<=> alpha-tocopherol	-
	HMR_9269	<=> aquacob(III)alamin	-
