# Supplementary material for: A new metabolic model of Drosophila melanogaster and the integrative analysis of Parkinson’s disease
Source: Life Sci Alliance. 2023 May 26;6(8):e202201695. doi: 10.26508/lsa.202201695 (PMC10215973; doi:10.26508/lsa.202201695)
Supplement: Supplementary file 6 [file LSA-2022-01695_TableS6.xlsx]

## Sheet: 6. Essential Genes-iDrosophila1
	Table S6A | List of the essential iDrosophila1 genes identified under expanded holidic diet (cut-off: 30% of the maximum wild-type growth rate).				Table S6B | Enriched biological processes of the essential genes in iDrosophila1 model (FDR at 0.05 level).					Table S6C | Enriched KEGG pathways of the essential genes in iDrosophila1 model (FDR at 0.05 level).
	FlyBase Gene ID	Gene Symbol	Gene Name		Term ID	Term Name	Adjusted p-value	Number of Genes		Term ID	Term Name	Adjusted p-value	Number of Genes
	FBgn0000052	Pfas	Phosphoribosylformylglycinamidine synthase		GO:0044281	small molecule metabolic process	4.8173e-55	79		KEGG:00970	Aminoacyl-tRNA biosynthesis	3.43084e-20	26
	FBgn0000053	Gart	GART trifunctional enzyme		GO:0044249	cellular biosynthetic process	2.36399e-45	105		KEGG:01240	Biosynthesis of cofactors	6.81038e-15	30
	FBgn0000239	bur	burgundy		GO:1901576	organic substance biosynthetic process	4.9525e-45	105		KEGG:03030	DNA replication	2.86237e-08	12
	FBgn0001941	ifc	infertile crescent		GO:0009058	biosynthetic process	1.1509e-44	105		KEGG:01100	Metabolic pathways	2.15079e-07	72
	FBgn0002069	AspRS	Aspartyl-tRNA synthetase		GO:0006418	tRNA aminoacylation for protein translation	7.39322e-41	26		KEGG:00900	Terpenoid backbone biosynthesis	2.02746e-06	9
	FBgn0002524	lace	lace		GO:0043039	tRNA aminoacylation	4.73253e-40	26		KEGG:00062	Fatty acid elongation	6.71146e-06	7
	FBgn0002905	PolQ	DNA polymerase theta		GO:0043038	amino acid activation	1.05605e-39	26		KEGG:00860	Porphyrin metabolism	3.10846e-05	10
	FBgn0003141	pr	purple		GO:1901566	organonitrogen compound biosynthetic process	1.26011e-33	66		KEGG:03410	Base excision repair	3.10846e-05	7
	FBgn0003162	Pu	Punch		GO:0006082	organic acid metabolic process	8.52348e-31	44		KEGG:00130	Ubiquinone and other terpenoid-quinone biosynthesis	4.70168e-05	5
	FBgn0004087	Dhfr	Dihydrofolate reductase		GO:0044237	cellular metabolic process	8.52348e-31	120		KEGG:00670	One carbon pool by folate	0.000243338	5
	FBgn0004406	PolG1	DNA polymerase gamma subunit 1		GO:0043436	oxoacid metabolic process	7.52535e-30	43		KEGG:03420	Nucleotide excision repair	0.000344543	8
	FBgn0004407	PolG2	DNA polymerase gamma subunit 2		GO:0071704	organic substance metabolic process	6.40687e-29	121		KEGG:01212	Fatty acid metabolism	0.000518873	9
	FBgn0005674	GluProRS	Glutamyl-prolyl-tRNA synthetase		GO:0019752	carboxylic acid metabolic process	7.51342e-29	42		KEGG:00071	Fatty acid degradation	0.000687682	7
	FBgn0005696	PolA2	DNA polymerase alpha subunit 2		GO:0006520	cellular amino acid metabolic process	6.65773e-28	31		KEGG:00230	Purine metabolism	0.0023458	11
	FBgn0010350	Cds	CDP-diacylglycerol synthase		GO:0008152	metabolic process	4.80883e-26	121		KEGG:00280	Valine, leucine and isoleucine degradation	0.00434824	6
	FBgn0010383	Cyp18a1	Cytochrome P450-18a1		GO:0044271	cellular nitrogen compound biosynthetic process	2.64805e-24	75		KEGG:00240	Pyrimidine metabolism	0.013025	6
	FBgn0010786	l(3)02640	lethal (3) 02640		GO:0006399	tRNA metabolic process	1.45551e-23	27		KEGG:03430	Mismatch repair	0.0192401	4
	FBgn0011672	Mvl	Malvolio		GO:0034641	cellular nitrogen compound metabolic process	1.86902e-23	89		KEGG:00450	Selenocompound metabolism	0.0220109	3
	FBgn0011703	RnrL	Ribonucleoside diphosphate reductase large subunit		GO:0090407	organophosphate biosynthetic process	5.28605e-23	33		KEGG:03060	Protein export	0.0289042	4
	FBgn0011704	RnrS	Ribonucleoside diphosphate reductase small subunit		GO:0034645	cellular macromolecule biosynthetic process	2.12493e-22	49
	FBgn0011762	Prim1	DNA primase subunit 1		GO:1901360	organic cyclic compound metabolic process	1.96379e-21	82
	FBgn0014930	CG2846	Riboflavin kinase		GO:0046483	heterocycle metabolic process	3.02799e-21	80
	FBgn0015033	Cyp4d8	Cytochrome P450-4d8		GO:0006725	cellular aromatic compound metabolic process	1.19925e-20	80
	FBgn0016687	Nurf-38	Nucleosome remodeling factor - 38kD		GO:0019637	organophosphate metabolic process	5.78298e-19	35
	FBgn0019662	qm	quemao		GO:0009117	nucleotide metabolic process	3.66697e-17	26
	FBgn0020018	Ppox	Protoporphyrinogen oxidase		GO:0006753	nucleoside phosphate metabolic process	4.77985e-17	26
	FBgn0020389	Papss	PAPS synthetase		GO:0055086	nucleobase-containing small molecule metabolic process	7.17563e-17	28
	FBgn0020513	Paics	PAICS bifunctional enzyme		GO:0043603	cellular amide metabolic process	2.99797e-16	39
	FBgn0020764	Alas	Aminolevulinate synthase		GO:0009165	nucleotide biosynthetic process	4.13055e-16	21
	FBgn0021765	scu	scully		GO:1901293	nucleoside phosphate biosynthetic process	4.13055e-16	21
	FBgn0021944	Coprox	Coproporphyrinogen oxidase		GO:0044238	primary metabolic process	8.06523e-16	105
	FBgn0024320	Npc1a	Niemann-Pick type C-1a		GO:1901564	organonitrogen compound metabolic process	8.61923e-16	82
	FBgn0024920	Ts	Thymidylate synthase		GO:0006260	DNA replication	4.01911e-15	19
	FBgn0025352	Mtpβ	Mitochondrial trifunctional protein β subunit		GO:0006139	nucleobase-containing compound metabolic process	4.3817e-15	70
	FBgn0025373	Fpps	Farnesyl pyrophosphate synthase		GO:0044255	cellular lipid metabolic process	4.3817e-15	30
	FBgn0026576	Pisd	Phosphatidylserine decarboxylase		GO:0008299	isoprenoid biosynthetic process	4.12414e-14	10
	FBgn0027080	TyrRS	Tyrosyl-tRNA synthetase		GO:0009987	cellular process	1.25711e-13	125
	FBgn0027081	ThrRS	Threonyl-tRNA synthetase		GO:0034660	ncRNA metabolic process	1.53911e-13	27
	FBgn0027083	MetRS-m	Methionyl-tRNA synthetase, mitochondrial		GO:0006261	DNA-dependent DNA replication	2.77278e-13	16
	FBgn0027084	LysRS	Lysyl-tRNA synthetase		GO:0006629	lipid metabolic process	4.66198e-13	32
	FBgn0027085	LeuRS-m	Leucyl-tRNA synthetase, mitochondrial		GO:0006807	nitrogen compound metabolic process	8.15096e-13	97
	FBgn0027086	IleRS	Isoleucyl-tRNA synthetase		GO:0009123	nucleoside monophosphate metabolic process	8.53773e-13	12
	FBgn0027087	HisRS	Histidyl-tRNA synthetase		GO:0008610	lipid biosynthetic process	8.53773e-13	23
	FBgn0027088	GlyRS	Glycyl-tRNA synthetase		GO:0106074	aminoacyl-tRNA metabolism involved in translational fidelity	1.8823e-12	8
	FBgn0027090	GlnRS	Glutaminyl-tRNA synthetase		GO:0044283	small molecule biosynthetic process	2.89898e-12	21
	FBgn0027093	ArgRS	Arginyl-tRNA synthetase		GO:0009124	nucleoside monophosphate biosynthetic process	4.22679e-12	10
	FBgn0027094	AlaRS	Alanyl-tRNA synthetase		GO:0043604	amide biosynthetic process	7.22917e-12	30
	FBgn0027493	AdSS	Adenylosuccinate Synthetase		GO:0006518	peptide metabolic process	9.62241e-12	31
	FBgn0027903	PolD2	DNA polymerase delta subunit 2		GO:1901362	organic cyclic compound biosynthetic process	1.02656e-11	50
	FBgn0028479	Mtpα	Mitochondrial trifunctional protein α subunit		GO:0006782	protoporphyrinogen IX biosynthetic process	1.18455e-11	7
	FBgn0028833	Cmpk	Cytidine/uridine monophosphate kinase 1		GO:0046501	protoporphyrinogen IX metabolic process	1.18455e-11	7
	FBgn0028962	AlaRS-m	Alanyl-tRNA synthetase, mitochondrial		GO:0019693	ribose phosphate metabolic process	1.93185e-11	19
	FBgn0029502	Coq7	Coenzyme Q7		GO:0006412	translation	1.93185e-11	27
	FBgn0029823	Shmt	Serine hydroxymethyl transferase		GO:0009156	ribonucleoside monophosphate biosynthetic process	5.71826e-11	9
	FBgn0029975	spidey	spidey		GO:0006450	regulation of translational fidelity	7.07037e-11	8
	FBgn0030007	α-PheRS	Phenylalanyl-tRNA synthetase, α-subunit		GO:0043043	peptide biosynthetic process	1.71753e-10	27
	FBgn0030306	Spase25	Spase 25-subunit		GO:0046148	pigment biosynthetic process	1.87279e-10	12
	FBgn0030460	Coq5	Coenzyme Q5		GO:0006720	isoprenoid metabolic process	1.94273e-10	10
	FBgn0030512	Nadsyn	NAD synthetase		GO:0072521	purine-containing compound metabolic process	6.75584e-10	18
	FBgn0030670	Pis	Phosphatidylinositol synthase		GO:0033014	tetrapyrrole biosynthetic process	8.88391e-10	7
	FBgn0030683	Mvd	Mevalonate diphosphate decarboxylase		GO:0006783	heme biosynthetic process	8.88391e-10	7
	FBgn0031092	Ech1	Enoyl-CoA hydratase 1		GO:0006779	porphyrin-containing compound biosynthetic process	8.88391e-10	7
	FBgn0031589	Naprt	Nicotinate phosphoribosyltransferase		GO:0006163	purine nucleotide metabolic process	9.82815e-10	17
	FBgn0031713	Coq6	Coenzyme Q6		GO:0009259	ribonucleotide metabolic process	1.22126e-09	17
	FBgn0032244	RfC3	Replication factor C subunit 3		GO:0046390	ribose phosphate biosynthetic process	1.37277e-09	14
	FBgn0032811	Pmvk	Phosphomevalonate kinase		GO:0006778	porphyrin-containing compound metabolic process	1.40217e-09	7
	FBgn0032922	Coq3	Coenzyme Q3		GO:0006743	ubiquinone metabolic process	1.40217e-09	7
	FBgn0033428	Urod	Uroporphyrinogen decarboxylase		GO:0009127	purine nucleoside monophosphate biosynthetic process	1.40217e-09	7
	FBgn0033844	bbc	bb in a boxcar		GO:0009168	purine ribonucleoside monophosphate biosynthetic process	1.40217e-09	7
	FBgn0033879	Echs1	Enoyl-CoA hydratase, short chain 1		GO:0006744	ubiquinone biosynthetic process	1.40217e-09	7
	FBgn0034177	AsnRS-m	Asparaginyl-tRNA synthetase, mitochondrial		GO:0009161	ribonucleoside monophosphate metabolic process	1.40217e-09	9
	FBgn0034299	CG5757	-		GO:0042168	heme metabolic process	1.40217e-09	7
	FBgn0034401	MetRS	Methionyl-tRNA synthetase		GO:1901663	quinone biosynthetic process	1.40217e-09	7
	FBgn0034432	CG7461	-		GO:0006793	phosphorus metabolic process	1.49933e-09	37
	FBgn0034726	PolE4	DNA polymerase epsilon subunit 4		GO:0046040	IMP metabolic process	1.82023e-09	6
	FBgn0035064	TyrRS-m	Tyrosyl-tRNA synthetase, mitochondrial		GO:0019438	aromatic compound biosynthetic process	2.04996e-09	45
	FBgn0035150	Rev1	DNA polymerase Rev1		GO:0045004	DNA replication proofreading	2.09968e-09	5
	FBgn0035471	Sc2	Sc2		GO:0018130	heterocycle biosynthetic process	2.27173e-09	45
	FBgn0035632	Ppat-Dpck	Bifunctional Phosphopantetheine adenylyltransferase - Dephospho-CoA kinase		GO:1901661	quinone metabolic process	2.28297e-09	7
	FBgn0035644	PolE2	DNA polymerase epsilon subunit 2		GO:0006796	phosphate-containing compound metabolic process	3.19897e-09	36
	FBgn0036030	Prps	Phosphoribosyl pyrophosphate synthetase		GO:0033013	tetrapyrrole metabolic process	3.75162e-09	7
	FBgn0036271	Pbgs	Porphobilinogen synthase		GO:0042180	cellular ketone metabolic process	4.27573e-09	11
	FBgn0036569	IleRS-m	Isoleucyl-tRNA synthetase, mitochondrial		GO:0009059	macromolecule biosynthetic process	2.25121e-08	51
	FBgn0036629	GluRS-m	Glutamyl-tRNA synthetase, mitochondrial		GO:1901135	carbohydrate derivative metabolic process	3.7986e-08	24
	FBgn0037044	Pdss2	Decaprenyl diphosphate synthase subunit 2		GO:0006189	'de novo' IMP biosynthetic process	3.92592e-08	5
	FBgn0037251	CG9804	Lipoyl(octanoyl) transferase		GO:1901137	carbohydrate derivative biosynthetic process	4.48625e-08	19
	FBgn0037526	ArgRS-m	Arginyl-tRNA synthetase, mitochondrial		GO:0009126	purine nucleoside monophosphate metabolic process	5.77363e-08	7
	FBgn0037574	Coq2	Coenzyme Q biosynthesis protein 2		GO:0009167	purine ribonucleoside monophosphate metabolic process	5.77363e-08	7
	FBgn0037913	fabp	fatty acid binding protein		GO:0071897	DNA biosynthetic process	5.84604e-08	9
	FBgn0038376	Hmt-1	Heavy metal tolerance factor 1		GO:0006188	IMP biosynthetic process	9.8025e-08	5
	FBgn0038467	AdSL	Adenylosuccinate Lyase		GO:0009260	ribonucleotide biosynthetic process	1.18144e-07	12
	FBgn0038795	CG4335	Trimethyllysine dioxygenase		GO:0042181	ketone biosynthetic process	1.33914e-07	8
	FBgn0038876	Idi	Isopentenyl-diphosphate delta isomerase		GO:0042440	pigment metabolic process	1.38576e-07	12
	FBgn0038925	Cchl	Cytochrome c heme lyase		GO:0009240	isopentenyl diphosphate biosynthetic process	1.61841e-07	4
	FBgn0039172	Spase22-23	Spase 22/23-subunit		GO:0046490	isopentenyl diphosphate metabolic process	1.61841e-07	4
	FBgn0039175	β-PheRS	Phenylalanyl-tRNA synthetase, β-subunit		GO:0072522	purine-containing compound biosynthetic process	1.61841e-07	12
	FBgn0039241	CG11089	-		GO:0009150	purine ribonucleotide metabolic process	2.15938e-07	14
	FBgn0039254	Nmnat	Nicotinamide mononucleotide adenylyltransferase		GO:0044260	cellular macromolecule metabolic process	5.06164e-07	57
	FBgn0039304	CG10425	3-dehydrosphinganine reductase		GO:0045005	DNA-dependent DNA replication maintenance of fidelity	5.77553e-07	6
	FBgn0039357	CG4743	-		GO:0006164	purine nucleotide biosynthetic process	6.27484e-07	11
	FBgn0039561	mfrn	mitoferrin		GO:0008654	phospholipid biosynthetic process	6.78383e-07	11
	FBgn0039790	CG2246	Ribose-phosphate diphosphokinase		GO:0009263	deoxyribonucleotide biosynthetic process	2.24694e-06	4
	FBgn0040064	yip2	yippee interacting protein 2		GO:0046112	nucleobase biosynthetic process	4.3239e-06	5
	FBgn0040070	Trx-2	thioredoxin-2		GO:0006644	phospholipid metabolic process	5.57913e-06	12
	FBgn0040623	Spase12	Spase 12-subunit		GO:0006271	DNA strand elongation involved in DNA replication	8.50967e-06	5
	FBgn0041342	Pcyt1	Phosphocholine cytidylyltransferase 1		GO:0022616	DNA strand elongation	8.50967e-06	5
	FBgn0043002	Chrac-14	Chromatin accessibility complex 14kD protein		GO:0009262	deoxyribonucleotide metabolic process	9.73909e-06	4
	FBgn0051005	qless	qless		GO:0006272	leading strand elongation	9.73909e-06	4
	FBgn0051075	CG31075	Aldehyde dehydrogenase (NAD(+))		GO:0006432	phenylalanyl-tRNA aminoacylation	1.33427e-05	3
	FBgn0051739	AspRS-m	Aspartyl-tRNA synthetase, mitochondrial		GO:0019287	isopentenyl diphosphate biosynthetic process, mevalonate pathway	1.33427e-05	3
	FBgn0061359	Mvk	Mevalonate kinase		GO:0006695	cholesterol biosynthetic process	1.33427e-05	3
	FBgn0086443	AsnRS	Asparaginyl-tRNA synthetase		GO:0046165	alcohol biosynthetic process	1.56061e-05	7
	FBgn0086532	Spt-I	Serine palmitoyltransferase subunit I		GO:0006465	signal peptide processing	1.66154e-05	4
	FBgn0259113	PolA1	DNA polymerase alpha subunit 1		GO:0016125	sterol metabolic process	2.18972e-05	6
	FBgn0259676	Prim2	DNA primase subunit 2		GO:1901617	organic hydroxy compound biosynthetic process	2.29071e-05	8
	FBgn0260960	Baldspot	Baldspot		GO:0006635	fatty acid beta-oxidation	2.54602e-05	6
	FBgn0261445	sgl	sugarless		GO:0009112	nucleobase metabolic process	3.14259e-05	5
	FBgn0261862	whd	withered		GO:0009152	purine ribonucleotide biosynthetic process	3.21221e-05	9
	FBgn0262801	twr	twisted bristles roughened eye		GO:0019395	fatty acid oxidation	3.99115e-05	6
	FBgn0263600	PolD1	DNA polymerase delta subunit 1		GO:0034440	lipid oxidation	4.59586e-05	6
	FBgn0263782	Hmgcr	HMG Coenzyme A reductase		GO:0034312	diol biosynthetic process	5.89644e-05	4
	FBgn0264326	PolE1	DNA polymerase epsilon subunit 1		GO:0034311	diol metabolic process	5.89644e-05	4
	FBgn0266268	FeCH	Ferrochelatase		GO:0008202	steroid metabolic process	7.07917e-05	7
	FBgn0266452	CTPsyn	CTP synthase		GO:0033875	ribonucleoside bisphosphate metabolic process	8.42244e-05	7
	FBgn0275436	PheRS-m	Phenylalanyl-tRNA synthetase, mitochondrial		GO:0034032	purine nucleoside bisphosphate metabolic process	8.42244e-05	7
	FBgn0283467	PolD3	DNA polymerase delta subunit 3		GO:0033865	nucleoside bisphosphate metabolic process	8.42244e-05	7
	FBgn0284253	LeuRS	Leucyl-tRNA synthetase		GO:0000731	DNA synthesis involved in DNA repair	0.00011265	4
	FBgn0287585	Pss	Phosphatidylserine synthase		GO:0034654	nucleobase-containing compound biosynthetic process	0.000112834	34
					GO:0009435	NAD biosynthetic process	0.000113011	3
					GO:1902969	mitotic DNA replication	0.000148823	4
					GO:0009062	fatty acid catabolic process	0.00015446	6
					GO:0006631	fatty acid metabolic process	0.000167941	9
					GO:0072329	monocarboxylic acid catabolic process	0.000212516	6
					GO:0009113	purine nucleobase biosynthetic process	0.000215877	3
					GO:0006066	alcohol metabolic process	0.000273241	8
					GO:0046519	sphingoid metabolic process	0.000369305	3
					GO:0032787	monocarboxylic acid metabolic process	0.000468129	10
					GO:0090304	nucleic acid metabolic process	0.000468129	43
					GO:0006220	pyrimidine nucleotide metabolic process	0.000470501	4
					GO:0006221	pyrimidine nucleotide biosynthetic process	0.000470501	4
					GO:0006694	steroid biosynthetic process	0.000548944	5
					GO:0046653	tetrahydrofolate metabolic process	0.000548944	3
					GO:0042398	cellular modified amino acid biosynthetic process	0.000548944	4
					GO:0034755	iron ion transmembrane transport	0.000548944	3
					GO:0019359	nicotinamide nucleotide biosynthetic process	0.000548944	3
					GO:0042558	pteridine-containing compound metabolic process	0.000548944	4
					GO:0019363	pyridine nucleotide biosynthetic process	0.000548944	3
					GO:1901615	organic hydroxy compound metabolic process	0.00063416	10
					GO:0006437	tyrosyl-tRNA aminoacylation	0.000814269	2
					GO:0006431	methionyl-tRNA aminoacylation	0.000814269	2
					GO:0006429	leucyl-tRNA aminoacylation	0.000814269	2
					GO:0046391	5-phosphoribose 1-diphosphate metabolic process	0.000814269	2
					GO:0006428	isoleucyl-tRNA aminoacylation	0.000814269	2
					GO:0006424	glutamyl-tRNA aminoacylation	0.000814269	2
					GO:0006422	aspartyl-tRNA aminoacylation	0.000814269	2
					GO:0006269	DNA replication, synthesis of RNA primer	0.000814269	2
					GO:0044786	cell cycle DNA replication	0.000814269	5
					GO:0072528	pyrimidine-containing compound biosynthetic process	0.000814269	4
					GO:0006421	asparaginyl-tRNA aminoacylation	0.000814269	2
					GO:0015691	cadmium ion transport	0.000814269	2
					GO:0033260	nuclear DNA replication	0.000814269	4
					GO:0006235	dTTP biosynthetic process	0.000814269	2
					GO:0016126	sterol biosynthetic process	0.000814269	4
					GO:0006287	base-excision repair, gap-filling	0.000814269	2
					GO:0070574	cadmium ion transmembrane transport	0.000814269	2
					GO:0046655	folic acid metabolic process	0.000814269	2
					GO:0006015	5-phosphoribose 1-diphosphate biosynthetic process	0.000814269	2
					GO:0046654	tetrahydrofolate biosynthetic process	0.000814269	2
					GO:0009202	deoxyribonucleoside triphosphate biosynthetic process	0.000814269	2
					GO:0009212	pyrimidine deoxyribonucleoside triphosphate biosynthetic process	0.000814269	2
					GO:0046075	dTTP metabolic process	0.000814269	2
					GO:0044208	'de novo' AMP biosynthetic process	0.000814269	2
					GO:0006281	DNA repair	0.000950159	10
					GO:0046496	nicotinamide nucleotide metabolic process	0.000950159	3
					GO:0009148	pyrimidine nucleoside triphosphate biosynthetic process	0.000950159	3
					GO:0008203	cholesterol metabolic process	0.000950159	3
					GO:0019362	pyridine nucleotide metabolic process	0.000950159	3
					GO:0006974	cellular response to DNA damage stimulus	0.00105531	11
					GO:0006259	DNA metabolic process	0.00109502	13
					GO:0009147	pyrimidine nucleoside triphosphate metabolic process	0.00126758	3
					GO:0006144	purine nucleobase metabolic process	0.00126758	3
					GO:0046173	polyol biosynthetic process	0.00143109	4
					GO:0030148	sphingolipid biosynthetic process	0.00153253	5
					GO:0046395	carboxylic acid catabolic process	0.00155792	7
					GO:0016054	organic acid catabolic process	0.00160588	7
					GO:0090329	regulation of DNA-dependent DNA replication	0.00160588	4
					GO:0042559	pteridine-containing compound biosynthetic process	0.00160588	3
					GO:0072525	pyridine-containing compound biosynthetic process	0.00160588	3
					GO:0006760	folic acid-containing compound metabolic process	0.00160588	3
					GO:0030258	lipid modification	0.00168697	6
					GO:0006767	water-soluble vitamin metabolic process	0.00204959	3
					GO:0042276	error-prone translesion synthesis	0.00210707	2
					GO:0009211	pyrimidine deoxyribonucleoside triphosphate metabolic process	0.00210707	2
					GO:0006420	arginyl-tRNA aminoacylation	0.00210707	2
					GO:0009139	pyrimidine nucleoside diphosphate biosynthetic process	0.00210707	2
					GO:0006419	alanyl-tRNA aminoacylation	0.00210707	2
					GO:0006297	nucleotide-excision repair, DNA gap filling	0.00210707	2
					GO:0009138	pyrimidine nucleoside diphosphate metabolic process	0.00210707	2
					GO:0006541	glutamine metabolic process	0.0024841	3
					GO:1902652	secondary alcohol metabolic process	0.00248449	4
					GO:0072527	pyrimidine-containing compound metabolic process	0.00248449	4
					GO:0006575	cellular modified amino acid metabolic process	0.00261328	6
					GO:0044242	cellular lipid catabolic process	0.00292228	6
					GO:0006084	acetyl-CoA metabolic process	0.00297613	3
					GO:0046513	ceramide biosynthetic process	0.00297613	3
					GO:0072524	pyridine-containing compound metabolic process	0.00297613	3
					GO:0140053	mitochondrial gene expression	0.00350738	7
					GO:0006545	glycine biosynthetic process	0.00381808	2
					GO:0009219	pyrimidine deoxyribonucleotide metabolic process	0.00381808	2
					GO:1900264	positive regulation of DNA-directed DNA polymerase activity	0.00381808	2
					GO:1900262	regulation of DNA-directed DNA polymerase activity	0.00381808	2
					GO:0070127	tRNA aminoacylation for mitochondrial protein translation	0.00381808	2
					GO:0046385	deoxyribose phosphate biosynthetic process	0.00381808	2
					GO:0009221	pyrimidine deoxyribonucleotide biosynthetic process	0.00381808	2
					GO:0044282	small molecule catabolic process	0.00381808	8
					GO:0006728	pteridine biosynthetic process	0.00381808	2
					GO:0009265	2'-deoxyribonucleotide biosynthetic process	0.00381808	2
					GO:0006766	vitamin metabolic process	0.00411862	3
					GO:1902653	secondary alcohol biosynthetic process	0.00411862	3
					GO:0046474	glycerophospholipid biosynthetic process	0.00416252	6
					GO:0006665	sphingolipid metabolic process	0.00416252	5
					GO:0006826	iron ion transport	0.00483745	3
					GO:0006275	regulation of DNA replication	0.00568563	4
					GO:0006657	CDP-choline pathway	0.00593573	2
					GO:0019889	pteridine metabolic process	0.00593573	2
					GO:0009133	nucleoside diphosphate biosynthetic process	0.00593573	2
					GO:0009200	deoxyribonucleoside triphosphate metabolic process	0.00593573	2
					GO:0032543	mitochondrial translation	0.00593573	6
					GO:0043150	DNA synthesis involved in double-strand break repair via homologous recombination	0.00593573	2
					GO:0009394	2'-deoxyribonucleotide metabolic process	0.00593573	2
					GO:0009396	folic acid-containing compound biosynthetic process	0.00593573	2
					GO:0045017	glycerolipid biosynthetic process	0.00814822	6
					GO:0046520	sphingoid biosynthetic process	0.00847413	2
					GO:0046146	tetrahydrobiopterin metabolic process	0.00847413	2
					GO:0046512	sphingosine biosynthetic process	0.00847413	2
					GO:2000573	positive regulation of DNA biosynthetic process	0.00847413	2
					GO:0006167	AMP biosynthetic process	0.00847413	2
					GO:0006656	phosphatidylcholine biosynthetic process	0.00847413	2
					GO:0019692	deoxyribose phosphate metabolic process	0.00847413	2
					GO:0006670	sphingosine metabolic process	0.00847413	2
					GO:0006729	tetrahydrobiopterin biosynthetic process	0.00847413	2
					GO:0006672	ceramide metabolic process	0.00926121	3
					GO:0019751	polyol metabolic process	0.00932194	4
					GO:0044267	cellular protein metabolic process	0.0104211	38
					GO:0046470	phosphatidylcholine metabolic process	0.0114943	2
					GO:0006646	phosphatidylethanolamine biosynthetic process	0.0114943	2
					GO:0046337	phosphatidylethanolamine metabolic process	0.0114943	2
					GO:0016042	lipid catabolic process	0.0120601	7
					GO:0045047	protein targeting to ER	0.0129077	3
					GO:0046467	membrane lipid biosynthetic process	0.0143363	5
					GO:0072599	establishment of protein localization to endoplasmic reticulum	0.0143363	3
					GO:0006544	glycine metabolic process	0.0147407	2
					GO:0006264	mitochondrial DNA replication	0.0147407	2
					GO:0015936	coenzyme A metabolic process	0.0147407	2
					GO:0019985	translesion synthesis	0.0147407	2
					GO:0006650	glycerophospholipid metabolic process	0.0170477	6
					GO:0006289	nucleotide-excision repair	0.0171687	3
					GO:0006637	acyl-CoA metabolic process	0.0173019	4
					GO:0035383	thioester metabolic process	0.0173019	4
					GO:0051604	protein maturation	0.0180253	6
					GO:0009437	carnitine metabolic process	0.0180411	2
					GO:2000278	regulation of DNA biosynthetic process	0.0180411	2
					GO:0019856	pyrimidine nucleobase biosynthetic process	0.0180411	2
					GO:0046940	nucleoside monophosphate phosphorylation	0.0180411	2
					GO:0006577	amino-acid betaine metabolic process	0.0180411	2
					GO:0032875	regulation of DNA endoreduplication	0.0180411	2
					GO:0009070	serine family amino acid biosynthetic process	0.0223094	2
					GO:0016485	protein processing	0.0228296	5
					GO:0000959	mitochondrial RNA metabolic process	0.0237401	3
					GO:0042766	nucleosome mobilization	0.0266765	2
					GO:1900074	negative regulation of neuromuscular synaptic transmission	0.0266765	2
					GO:0070972	protein localization to endoplasmic reticulum	0.0277294	3
					GO:0006643	membrane lipid metabolic process	0.0284285	5
					GO:0010952	positive regulation of peptidase activity	0.0297967	3
					GO:0051054	positive regulation of DNA metabolic process	0.0312119	2
					GO:0006206	pyrimidine nucleobase metabolic process	0.0312119	2
					GO:1901605	alpha-amino acid metabolic process	0.0313674	5
					GO:0009064	glutamine family amino acid metabolic process	0.0317118	3
					GO:0046033	AMP metabolic process	0.036235	2
					GO:1904482	cellular response to tetrahydrofolate	0.0391051	1
					GO:0050428	3'-phosphoadenosine 5'-phosphosulfate biosynthetic process	0.0391051	1
					GO:1904481	response to tetrahydrofolate	0.0391051	1
					GO:1990506	mitotic DNA-dependent DNA replication	0.0391051	1
					GO:0070184	mitochondrial tyrosyl-tRNA aminoacylation	0.0391051	1
					GO:0050992	dimethylallyl diphosphate biosynthetic process	0.0391051	1
					GO:0050993	dimethylallyl diphosphate metabolic process	0.0391051	1
					GO:0051066	dihydrobiopterin metabolic process	0.0391051	1
					GO:0055071	manganese ion homeostasis	0.0391051	1
					GO:0098780	response to mitochondrial depolarisation	0.0391051	1
					GO:0070150	mitochondrial glycyl-tRNA aminoacylation	0.0391051	1
					GO:1901962	S-adenosyl-L-methionine transmembrane transport	0.0391051	1
					GO:0050427	3'-phosphoadenosine 5'-phosphosulfate metabolic process	0.0391051	1
					GO:0000103	sulfate assimilation	0.0391051	1
					GO:0017006	protein-tetrapyrrole linkage	0.0391051	1
					GO:0010042	response to manganese ion	0.0391051	1
					GO:0009398	FMN biosynthetic process	0.0391051	1
					GO:0009231	riboflavin biosynthetic process	0.0391051	1
					GO:0048250	iron import into the mitochondrion	0.0391051	1
					GO:0006233	dTDP biosynthetic process	0.0391051	1
					GO:0009197	pyrimidine deoxyribonucleoside diphosphate biosynthetic process	0.0391051	1
					GO:0009196	pyrimidine deoxyribonucleoside diphosphate metabolic process	0.0391051	1
					GO:0009189	deoxyribonucleoside diphosphate biosynthetic process	0.0391051	1
					GO:0006227	dUDP biosynthetic process	0.0391051	1
					GO:0009186	deoxyribonucleoside diphosphate metabolic process	0.0391051	1
					GO:0006427	histidyl-tRNA aminoacylation	0.0391051	1
					GO:0008340	determination of adult lifespan	0.0391051	6
					GO:0008210	estrogen metabolic process	0.0391051	1
					GO:0008209	androgen metabolic process	0.0391051	1
					GO:0006430	lysyl-tRNA aminoacylation	0.0391051	1
					GO:0006919	activation of cysteine-type endopeptidase activity involved in apoptotic process	0.0391051	2
					GO:0006435	threonyl-tRNA aminoacylation	0.0391051	1
					GO:0006771	riboflavin metabolic process	0.0391051	1
					GO:0006301	postreplication repair	0.0391051	2
					GO:0006666	3-keto-sphinganine metabolic process	0.0391051	1
					GO:0015805	S-adenosyl-L-methionine transport	0.0391051	1
					GO:0018063	cytochrome c-heme linkage	0.0391051	1
					GO:0006065	UDP-glucuronate biosynthetic process	0.0391051	1
					GO:0046452	dihydrofolate metabolic process	0.0391051	1
					GO:0046444	FMN metabolic process	0.0391051	1
					GO:0046398	UDP-glucuronate metabolic process	0.0391051	1
					GO:0046344	ecdysteroid catabolic process	0.0391051	1
					GO:0046077	dUDP metabolic process	0.0391051	1
					GO:0046072	dTDP metabolic process	0.0391051	1
					GO:0045455	ecdysteroid metabolic process	0.0391051	3
					GO:0044210	'de novo' CTP biosynthetic process	0.0391051	1
					GO:0006659	phosphatidylserine biosynthetic process	0.0391051	1
					GO:0042541	hemoglobin biosynthetic process	0.0391051	1
					GO:0035998	7,8-dihydroneopterin 3'-triphosphate biosynthetic process	0.0391051	1
					GO:0035351	heme transmembrane transport	0.0391051	1
					GO:0034355	NAD salvage	0.0391051	1
					GO:0034036	purine ribonucleoside bisphosphate biosynthetic process	0.0391051	1
					GO:0020027	hemoglobin metabolic process	0.0391051	1
					GO:0019365	pyridine nucleotide salvage	0.0391051	1
					GO:0019264	glycine biosynthetic process from serine	0.0391051	1
					GO:0018160	peptidyl-pyrromethane cofactor linkage	0.0391051	1
					GO:0017003	protein-heme linkage	0.0391051	1
					GO:0006284	base-excision repair	0.0394696	2
					GO:0046889	positive regulation of lipid biosynthetic process	0.0394696	2
					GO:0009218	pyrimidine ribonucleotide metabolic process	0.0394696	2
					GO:0009220	pyrimidine ribonucleotide biosynthetic process	0.0394696	2
					GO:0010259	multicellular organism aging	0.040923	6
					GO:0046486	glycerolipid metabolic process	0.040923	6
					GO:0008354	germ cell migration	0.044115	3
					GO:0009069	serine family amino acid metabolic process	0.0442727	2
					GO:0009142	nucleoside triphosphate biosynthetic process	0.0465576	3
					GO:0007568	aging	0.0471657	6
					GO:0006790	sulfur compound metabolic process	0.0494255	6
