# Supplementary material for: A new metabolic model of Drosophila melanogaster and the integrative analysis of Parkinson’s disease
Source: Life Sci Alliance. 2023 May 26;6(8):e202201695. doi: 10.26508/lsa.202201695 (PMC10215973; doi:10.26508/lsa.202201695)
Supplement: Supplementary file 7 [file LSA-2022-01695_TableS7.xlsx]

## Sheet: 7. Essential Genes-Old Models
	Table S7A | List of the essential FruitFly1 genes identified under expanded holidic diet (cut-off: 30% of the maximum wild-type growth rate).				Table S7B | List of the essential FlySilico genes identified under expanded holidic diet (cut-off: 30% of the maximum wild-type growth rate).
	FlyBase Gene ID	Gene Symbol	Gene Name		FlyBase Gene ID	Gene Symbol	Gene Name
	FBgn0033246	ACC	Acetyl-CoA carboxylase		FBgn0086355	Tpi	Triose phosphate isomerase
	FBgn0027493	AdSS	Adenylosuccinate Synthetase		FBgn0053138	AGBE	1,4-Alpha-Glucan Branching Enzyme
	FBgn0027094	AlaRS	Alanyl-tRNA synthetase		FBgn0035978	UGP	UDP-glucose pyrophosphorylase
	FBgn0020764	Alas	Aminolevulinate synthase		FBgn0003076	Pgm1	Phosphoglucose mutase 1
	FBgn0027093	ArgRS	Arginyl-tRNA synthetase		FBgn0039425	Ald2	Aldolase 2
	FBgn0086443	AsnRS	Asparaginyl-tRNA synthetase		FBgn0266064	GlyS	Glycogen synthase
	FBgn0002069	AspRS	Aspartyl-tRNA synthetase
	FBgn0032811	CG10268	Phosphomevalonate kinase
	FBgn0039304	CG10425	3-dehydrosphinganine reductase
	FBgn0036099	CG11811	Guanylate kinase
	FBgn0014427	CG11899	Phosphoserine transaminase
	FBgn0037942	CG14721	Thiamine diphosphokinase
	FBgn0014930	CG2846	Riboflavin kinase
	FBgn0051075	CG31075	Aldehyde dehydrogenase (NAD(+))
	FBgn0061359	CG33671	Mevalonate kinase
	FBgn0038795	CG4335	Trimethyllysine dioxygenase
	FBgn0039357	CG4743	-
	FBgn0030575	CG5321	Gamma-butyrobetaine dioxygenase
	FBgn0034299	CG5757	-
	FBgn0032350	CG6287	Phosphoglycerate dehydrogenase
	FBgn0038649	CG7718	Phosphatidylglycerophosphate synthase 1
	FBgn0039360	CLS	Cardiolipin synthase
	FBgn0266452	CTPsyn	CTP synthase
	FBgn0010350	Cds	CDP-diacylglycerol synthase
	FBgn0028833	Cmpk	Cytidine/uridine monophosphate kinase 1
	FBgn0021944	Coprox	Coproporphyrinogen oxidase
	FBgn0037574	Coq2	Coenzyme Q biosynthesis protein 2
	FBgn0032922	Coq3	Coenzyme Q3
	FBgn0031713	Coq6	Coenzyme Q6
	FBgn0029502	Coq7	Coenzyme Q7
	FBgn0027091	CysRS	Cysteinyl-tRNA synthetase
	FBgn0004087	Dhfr	Dihydrofolate reductase
	FBgn0283427	FASN1	Fatty acid synthase 1
	FBgn0040319	Gclc	Glutamate-cysteine ligase catalytic subunit
	FBgn0046114	Gclm	Glutamate-cysteine ligase modifier subunit
	FBgn0027090	GlnRS	Glutaminyl-tRNA synthetase
	FBgn0005674	GluProRS	Glutamyl-prolyl-tRNA synthetase
	FBgn0027088	GlyRS	Glycyl-tRNA synthetase
	FBgn0039690	Gnpnat	Glucosamine-phosphate N-acetyltransferase
	FBgn0030882	Gss1	Glutathione synthetase 1
	FBgn0027087	HisRS	Histidyl-tRNA synthetase
	FBgn0263782	Hmgcr	HMG Coenzyme A reductase
	FBgn0038376	Hmt-1	Heavy metal tolerance factor 1
	FBgn0027086	IleRS	Isoleucyl-tRNA synthetase
	FBgn0025885	Inos	myo-inositol-1-phosphate synthase
	FBgn0284253	LeuRS	Leucyl-tRNA synthetase
	FBgn0027084	LysRS	Lysyl-tRNA synthetase
	FBgn0034401	MetRS	Methionyl-tRNA synthetase
	FBgn0030683	Mvd	Mevalonate diphosphate decarboxylase
	FBgn0011672	Mvl	Malvolio
	FBgn0030512	Nadsyn	NAD synthetase
	FBgn0031589	Naprt	Nicotinate phosphoribosyltransferase
	FBgn0039254	Nmnat	Nicotinamide mononucleotide adenylyltransferase
	FBgn0024320	Npc1a	Niemann-Pick type C-1a
	FBgn0036271	Pbgs	Porphobilinogen synthase
	FBgn0035231	Pcyt2	Phosphocholine cytidylyltransferase 2
	FBgn0085484	Pdxk	Pyridoxal kinase
	FBgn0032482	Pect	Phosphoethanolamine cytidylyltransferase
	FBgn0030670	Pis	Phosphatidylinositol synthase
	FBgn0026576	Pisd	Phosphatidylserine decarboxylase
	FBgn0035632	Ppat-Dpck	Bifunctional Phosphopantetheine adenylyltransferase - Dephospho-CoA kinase
	FBgn0261285	Ppcs	Phosphopantothenoylcysteine synthetase
	FBgn0003162	Pu	Punch
	FBgn0011703	RnrL	Ribonucleoside diphosphate reductase large subunit
	FBgn0011704	RnrS	Ribonucleoside diphosphate reductase small subunit
	FBgn0005278	Sam-S	S-adenosylmethionine Synthetase
	FBgn0035471	Sc2	Sc2
	FBgn0031497	SerRS	Seryl-tRNA synthetase
	FBgn0029823	Shmt	Serine hydroxymethyl transferase
	FBgn0040623	Spase12	Spase 12-subunit
	FBgn0039172	Spase22-23	Spase 22/23-subunit
	FBgn0030306	Spase25	Spase 25-subunit
	FBgn0010591	Sply	Sphingosine-1-phosphate lyase
	FBgn0086532	Spt-I	Serine palmitoyltransferase subunit I
	FBgn0014032	Sptr	Sepiapterin reductase
	FBgn0027081	ThrRS	Threonyl-tRNA synthetase
	FBgn0010803	TrpRS	Tryptophanyl-tRNA synthetase
	FBgn0024920	Ts	Thymidylate synthase
	FBgn0027080	TyrRS	Tyrosyl-tRNA synthetase
	FBgn0033428	Urod	Uroporphyrinogen decarboxylase
	FBgn0030066	Uros1	Uroporphyrinogen III synthase 1
	FBgn0027079	ValRS	Valyl-tRNA synthetase
	FBgn0033844	bbc	bb in a boxcar
	FBgn0000239	bur	burgundy
	FBgn0261955	kdn	knockdown
	-	l302640	-
	FBgn0002524	lace	lace
	FBgn0259749	mmy	mummy
	FBgn0036298	nst	nesthocker
	FBgn0287185	nvd	neverland
	FBgn0003141	pr	purple
	FBgn0003189	r	rudimentary
	FBgn0003204	ras	raspberry
	FBgn0261445	sgl	sugarless
	FBgn0051472	sgll	sugarlethal
	FBgn0029975	spidey	spidey
	FBgn0262801	twr	twisted bristles roughened eye
	FBgn0030007	α-PheRS	Phenylalanyl-tRNA synthetase, α-subunit
	FBgn0039175	β-PheRS	Phenylalanyl-tRNA synthetase, β-subunit
