# Supplementary material for: A new metabolic model of Drosophila melanogaster and the integrative analysis of Parkinson’s disease
Source: Life Sci Alliance. 2023 May 26;6(8):e202201695. doi: 10.26508/lsa.202201695 (PMC10215973; doi:10.26508/lsa.202201695)
Supplement: Supplementary file 8 [file LSA-2022-01695_TableS8.xlsx]

## Sheet: 8. Pathway Enrichment Analysis
	Table S8A | Pathway enrichment analysis of the genes involved in the regulated reactions of 3-day-old pink1 mutant flies using g:Profiler web server (FDR at 0.05 level).					Table S8B | Pathway enrichment analysis of the genes involved in the regulated reactions of 3-day-old parkin mutant flies using g:Profiler web server (FDR at 0.05 level).
	Term ID	Term Name	Adjusted p-value	Number of Genes		Term ID	Term Name	Adjusted p-value	Number of Genes
	KEGG:01100	Metabolic pathways	4.68282e-39	194		KEGG:01100	Metabolic pathways	3.80144e-40	186
	KEGG:00970	Aminoacyl-tRNA biosynthesis	5.758e-20	34		KEGG:00970	Aminoacyl-tRNA biosynthesis	4.76077e-21	34
	KEGG:00230	Purine metabolism	1.22484e-13	34		KEGG:00561	Glycerolipid metabolism	8.46144e-16	24
	KEGG:00071	Fatty acid degradation	1.14605e-09	17		KEGG:00230	Purine metabolism	1.0845e-15	35
	KEGG:01200	Carbon metabolism	3.34356e-08	31		KEGG:00071	Fatty acid degradation	1.67302e-11	18
	KEGG:00564	Glycerophospholipid metabolism	8.40018e-08	21		KEGG:00600	Sphingolipid metabolism	2.12384e-10	16
	KEGG:00600	Sphingolipid metabolism	9.89031e-08	14		KEGG:00430	Taurine and hypotaurine metabolism	6.88653e-10	9
	KEGG:00020	Citrate cycle (TCA cycle)	9.89031e-08	17		KEGG:01210	2-Oxocarboxylic acid metabolism	9.3166e-07	11
	KEGG:00430	Taurine and hypotaurine metabolism	1.29846e-07	8		KEGG:00270	Cysteine and methionine metabolism	9.3166e-07	14
	KEGG:01210	2-Oxocarboxylic acid metabolism	1.55441e-07	12		KEGG:00280	Valine, leucine and isoleucine degradation	1.88032e-06	13
	KEGG:00561	Glycerolipid metabolism	3.76505e-07	16		KEGG:00564	Glycerophospholipid metabolism	2.43383e-06	18
	KEGG:00280	Valine, leucine and isoleucine degradation	4.93896e-07	14		KEGG:00900	Terpenoid backbone biosynthesis	5.83533e-06	11
	KEGG:00900	Terpenoid backbone biosynthesis	1.33226e-06	12		KEGG:01200	Carbon metabolism	9.86588e-06	25
	KEGG:01230	Biosynthesis of amino acids	4.65854e-06	19		KEGG:01240	Biosynthesis of cofactors	1.23132e-05	27
	KEGG:00380	Tryptophan metabolism	8.89894e-06	10		KEGG:01212	Fatty acid metabolism	2.00511e-05	15
	KEGG:00270	Cysteine and methionine metabolism	1.02312e-05	13		KEGG:00240	Pyrimidine metabolism	2.09446e-05	13
	KEGG:01240	Biosynthesis of cofactors	1.45377e-05	28		KEGG:00410	beta-Alanine metabolism	2.43307e-05	10
	KEGG:00620	Pyruvate metabolism	1.59522e-05	15		KEGG:00380	Tryptophan metabolism	3.51864e-05	9
	KEGG:00630	Glyoxylate and dicarboxylate metabolism	2.00698e-05	12		KEGG:00130	Ubiquinone and other terpenoid-quinone biosynthesis	4.53801e-05	6
	KEGG:01212	Fatty acid metabolism	4.24351e-05	15		KEGG:00630	Glyoxylate and dicarboxylate metabolism	5.46106e-05	11
	KEGG:00130	Ubiquinone and other terpenoid-quinone biosynthesis	7.39797e-05	6		KEGG:00620	Pyruvate metabolism	0.000137989	13
	KEGG:00650	Butanoate metabolism	0.000297057	7		KEGG:00650	Butanoate metabolism	0.000150813	7
	KEGG:00740	Riboflavin metabolism	0.000575399	5		KEGG:00020	Citrate cycle (TCA cycle)	0.000150813	12
	KEGG:00760	Nicotinate and nicotinamide metabolism	0.0016107	7		KEGG:01230	Biosynthesis of amino acids	0.00030254	15
	KEGG:00601	Glycosphingolipid biosynthesis - lacto and neolacto series	0.00177958	3		KEGG:00740	Riboflavin metabolism	0.00030254	5
	KEGG:00410	beta-Alanine metabolism	0.00177958	8		KEGG:00360	Phenylalanine metabolism	0.00030254	5
	KEGG:00400	Phenylalanine, tyrosine and tryptophan biosynthesis	0.00644726	3		KEGG:00250	Alanine, aspartate and glutamate metabolism	0.000468587	9
	KEGG:00360	Phenylalanine metabolism	0.00706825	4		KEGG:00770	Pantothenate and CoA biosynthesis	0.000797963	6
	KEGG:00565	Ether lipid metabolism	0.00836948	7		KEGG:00350	Tyrosine metabolism	0.00200817	7
	KEGG:00240	Pyrimidine metabolism	0.0127974	9		KEGG:00400	Phenylalanine, tyrosine and tryptophan biosynthesis	0.00391737	3
	KEGG:00310	Lysine degradation	0.0155946	8		KEGG:00340	Histidine metabolism	0.00407989	4
	KEGG:00250	Alanine, aspartate and glutamate metabolism	0.018666	7		KEGG:00565	Ether lipid metabolism	0.00422242	7
						KEGG:00790	Folate biosynthesis	0.00504558	9
						KEGG:00061	Fatty acid biosynthesis	0.0281677	4
						KEGG:00562	Inositol phosphate metabolism	0.0406969	8
	Supplementary Table 8C | Pathway enrichment analysis of the genes involved in the regulated reactions of 30-day-old pink1 mutant flies using g:Profiler web server (FDR at 0.05 level).					Supplementary Table 8D | Pathway enrichment analysis of the genes involved in the regulated reactions of 21-day-old parkin mutant flies using g:Profiler web server (FDR at 0.05 level).
	Term ID	Term Name	Adjusted p-value	Number of Genes		Term ID	Term Name	Adjusted p-value	Number of Genes
	KEGG:01100	Metabolic pathways	1.3023e-60	243		KEGG:01100	Metabolic pathways	1.78614e-35	177
	KEGG:00230	Purine metabolism	2.61278e-20	44		KEGG:00970	Aminoacyl-tRNA biosynthesis	2.10282e-21	34
	KEGG:00970	Aminoacyl-tRNA biosynthesis	5.16289e-18	34		KEGG:00564	Glycerophospholipid metabolism	5.37649e-15	28
	KEGG:01212	Fatty acid metabolism	5.16289e-18	31		KEGG:00071	Fatty acid degradation	1.40276e-11	18
	KEGG:00071	Fatty acid degradation	2.75281e-17	24		KEGG:00230	Purine metabolism	7.06036e-11	29
	KEGG:00561	Glycerolipid metabolism	6.56436e-15	25		KEGG:00270	Cysteine and methionine metabolism	8.70864e-10	17
	KEGG:00410	beta-Alanine metabolism	1.46239e-11	17		KEGG:01212	Fatty acid metabolism	2.17557e-09	20
	KEGG:00564	Glycerophospholipid metabolism	1.04865e-10	26		KEGG:00600	Sphingolipid metabolism	2.3707e-08	14
	KEGG:01200	Carbon metabolism	6.93844e-10	36		KEGG:01210	2-Oxocarboxylic acid metabolism	4.75585e-08	12
	KEGG:00270	Cysteine and methionine metabolism	3.17619e-09	18		KEGG:00430	Taurine and hypotaurine metabolism	4.75585e-08	8
	KEGG:00600	Sphingolipid metabolism	4.22718e-09	16		KEGG:00565	Ether lipid metabolism	2.74784e-07	12
	KEGG:00280	Valine, leucine and isoleucine degradation	4.56379e-09	17		KEGG:00561	Glycerolipid metabolism	6.23681e-07	15
	KEGG:01240	Biosynthesis of cofactors	4.5074e-07	34		KEGG:01200	Carbon metabolism	1.68429e-06	26
	KEGG:01210	2-Oxocarboxylic acid metabolism	6.35637e-07	12		KEGG:00900	Terpenoid backbone biosynthesis	4.03579e-06	11
	KEGG:00760	Nicotinate and nicotinamide metabolism	9.13536e-07	11		KEGG:00280	Valine, leucine and isoleucine degradation	8.09594e-06	12
	KEGG:00061	Fatty acid biosynthesis	1.38925e-06	9		KEGG:01230	Biosynthesis of amino acids	2.02523e-05	17
	KEGG:00240	Pyrimidine metabolism	1.45294e-06	16		KEGG:00020	Citrate cycle (TCA cycle)	2.81091e-05	13
	KEGG:01040	Biosynthesis of unsaturated fatty acids	2.90364e-06	12		KEGG:00590	Arachidonic acid metabolism	4.07625e-05	8
	KEGG:00020	Citrate cycle (TCA cycle)	2.90364e-06	16		KEGG:00130	Ubiquinone and other terpenoid-quinone biosynthesis	4.07625e-05	6
	KEGG:00620	Pyruvate metabolism	3.75414e-06	17		KEGG:00620	Pyruvate metabolism	0.000115287	13
	KEGG:00900	Terpenoid backbone biosynthesis	4.47385e-06	12		KEGG:00650	Butanoate metabolism	0.000145873	7
	KEGG:00650	Butanoate metabolism	5.96303e-06	9		KEGG:00062	Fatty acid elongation	0.000232263	7
	KEGG:01230	Biosynthesis of amino acids	7.04378e-06	20		KEGG:00630	Glyoxylate and dicarboxylate metabolism	0.000249748	10
	KEGG:00062	Fatty acid elongation	1.14732e-05	9		KEGG:00740	Riboflavin metabolism	0.000301968	5
	KEGG:00592	alpha-Linolenic acid metabolism	1.61448e-05	8		KEGG:00061	Fatty acid biosynthesis	0.000492425	6
	KEGG:00565	Ether lipid metabolism	1.85194e-05	11		KEGG:00410	beta-Alanine metabolism	0.000782247	8
	KEGG:00770	Pantothenate and CoA biosynthesis	3.20586e-05	8		KEGG:01240	Biosynthesis of cofactors	0.00101862	22
	KEGG:00052	Galactose metabolism	3.30198e-05	13		KEGG:00380	Tryptophan metabolism	0.00135012	7
	KEGG:00630	Glyoxylate and dicarboxylate metabolism	6.49465e-05	12		KEGG:00400	Phenylalanine, tyrosine and tryptophan biosynthesis	0.00391452	3
	KEGG:00250	Alanine, aspartate and glutamate metabolism	8.82838e-05	11		KEGG:00360	Phenylalanine metabolism	0.00398957	4
	KEGG:00130	Ubiquinone and other terpenoid-quinone biosynthesis	0.000120276	6		KEGG:00770	Pantothenate and CoA biosynthesis	0.0057981	5
	KEGG:00380	Tryptophan metabolism	0.000144517	9		KEGG:00592	alpha-Linolenic acid metabolism	0.0285376	4
	KEGG:00740	Riboflavin metabolism	0.000821808	5		KEGG:00260	Glycine, serine and threonine metabolism	0.0323426	6
	KEGG:00640	Propanoate metabolism	0.00130513	9		KEGG:00340	Histidine metabolism	0.0374952	3
	KEGG:00430	Taurine and hypotaurine metabolism	0.00161024	5		KEGG:00350	Tyrosine metabolism	0.0417483	5
	KEGG:00790	Folate biosynthesis	0.00191453	11
	KEGG:00310	Lysine degradation	0.00232798	10
	KEGG:00400	Phenylalanine, tyrosine and tryptophan biosynthesis	0.00701621	3
	KEGG:00360	Phenylalanine metabolism	0.00856761	4
	KEGG:00340	Histidine metabolism	0.00856761	4
	KEGG:00220	Arginine biosynthesis	0.00968251	6
	KEGG:00500	Starch and sucrose metabolism	0.0160577	8
	KEGG:00010	Glycolysis / Gluconeogenesis	0.0231969	11
	KEGG:00450	Selenocompound metabolism	0.0292647	4
	KEGG:00051	Fructose and mannose metabolism	0.029508	7
